# Supplementary material for: PhyloScan: identification of transcription factor binding sites using cross-species evidence
Source: Algorithms Mol Biol. 2007 Jan 23;2:1. doi: 10.1186/1748-7188-2-1 (PMC1794230; doi:10.1186/1748-7188-2-1)
Supplement: Additional file 3 — Supplementary Table 3. This table lists the sites and the q-values for each of the Crp binding site prediction experiments in Table 1 of the text. [file 1748-7188-2-1-S3.xls]

## Sheet: crp_non_aligned_data_results
gene(s)	site(s) genome coordinates	site(s) sequence	known or novel site	q-value for E.coli database search	q-value with combined evidence from independent species
yibI/mtlA	3769746-3769767 3769629-3769650	ttatgtgattgatatcacacaa aaatgtgacactactcacattt	known	2.22358e-05	5.55895e-06
yqcE/ygcW	2898417-2898438 2898474-2898495	taatgtgatcgtaatcacagtg aagcgtgattactctcacacaa	novel	0.0013653	0.000273061
b1904	1986032-1986053 1986062-1986083	taatatgacaaccatcacaaaa ttatgtgatacaaatcacataa	novel	0.0024432	0.000488639
fucA/fucP	2932090-2932111 2932050-2932071	aagtgtgaccgccgtcatatta taaagtgatggtagtcacataa	known	0.00306087	0.000582723
deaD	3305634-3305655 3305579-3305600	taaggtgatggcaatcaaaaaa aagtgtgaaccggctcaaagta	novel	0.00310453	4.5132e-05
yjiY/tsr	4589059-4589080	atatgtgattcatatcacatat	novel	0.00377	2.66254e-05
hpt/gcd	141284-141305	atgtgtgatcgtcatcacaatt	novel	0.00426316	0.00495794
b2146	2231941-2231962	atttgtgaatcttttcacagtt	novel	0.00483484	0.0020951
yjcB/yjcC	4272748-4272769	ttttgtgaactatatcacaatt	novel	0.00497398	0.00153046
b1498	1580611-1580632 1580825-1580846	gtaagtgaagttagtcacataa atatgtgatggatgtcacttat	novel	0.00505689	0.00555876
b1458	1528511-1528532	aattgtgatgtaaatcacgatt	novel	0.00508543	0.00192896
cdd	2229736-2229757 2229786-2229807	atttgcgatgcgtcgcgcattt taatgagattcagatcacatat	known	0.00515273	5.29184e-10
proP	4327853-4327874	atgtgtgaagttgatcacaaat	known	0.00548617	0.025212
yeaA/gapA	1860569-1860590	aatcgtgatgaaaatcacattt	novel	0.00604724	0.000363944
tnaL	3885970-3885991	gattgtgattcgattcacattt	known	0.00653554	0.00288333
yeiC	2257470-2257491 2257525-2257546	agatttgagcaggctcacaaaa atttgtgacgggatgcacagaa	novel	0.00675371	0.00308741
ygfU/ygfT	3029250-3029271 3029045-3029066	ttatgtgattgcctccgcaatt ttttgcgactgagttcaaatta	novel	0.00786374	0.0110411
caiT/fixA	42068-42089 42245-42266	ttctgtgattggtatcacattt attggtgaggaacttaacaata	known	0.00826053	0.00391288
yhcR/qseA	3387118-3387139	ttatgtgatctaaatcactttt	novel	0.00862862	0.000101322
tdcA/tdcR	3264767-3264788 3264769-3264790	atatgtgcgaccactcacaaat atgtgcgaccactcacaaatta	known	0.0108642	0.0054321
ycdZ	1099416-1099437	aagtgtgatctacgtcactcat	novel	0.0108671	0.000353425
yhdG	3407705-3407726 3407620-3407641	aattgagaacttactcaaattt aagtgcgagcaagctcacaaaa	novel	0.0113066	0.0558851
b2736/ygbI	2859363-2859384	ttatgtgaatcagatcaccata	novel	0.0133405	0.000665106
yhaG/yhaU	3272796-3272817 3272713-3272734	atgattgacattgatcacattt tattttgagcatatgcacataa	novel	0.0154073	0.00817528
lacZ	365618-365639	atgagtgagctaactcacatta	known	0.0154606	0.00321846
uxaC/exuT	3242592-3242613	atttgtgatggctctcaccttt	novel	0.0155457	0.000924827
sbcB/dacD	2080647-2080668	aaatgtgactaccctctcattt	novel	0.0157421	0.0058276
b2248	2360285-2360306 2360344-2360365	aattgtgaagcgcatcaaatcc atttgtgaatcagcgcacggat	novel	0.0160006	0.0080003
ysgA/udp	4013874-4013895	ttatgtgatttgcatcactttt	known	0.0170201	4.64698e-05
nupG	3103566-3103587 3103616-3103637	aaatgttatccacatcacaatt ttatttgccacaggtaacaaaa	known	0.0174791	0.0104202
ydeA	1614958-1614979	aaacgcgatccagatcacaaat	novel	0.0175379	0.0346194
gntK	3575335-3575356	aagtgtgagctacttcaaattt	novel	0.0175904	0.0106206
glpT/glpA	2350502-2350523	aaatgtgaattgccgcacacat	known	0.0178266	6.10325e-08
ykfA	268435-268456	aaaagtgagagccttcacaaaa	novel	0.0199601	0.011906
kdgT	4099091-4099112 4099151-4099172	ttttgtgatcaatttcaaaata tgatgtggttttgatcactttt	novel	0.0222238	0.0131836
rhaB/rhaS	4095135-4095156 4095170-4095191	gaacgtgatgatgttcacaatt tgatgtgatgctcaccgcattt	known	0.022961	0.0436029
nagB/nagE	702991-703012 703025-703046	tttggtgacaaaactcacaaaa atttgcgatacgaattaaattt	known	0.0232588	0.00362528
ycfR/ycfQ	1168209-1168230	gtatgtgatccagatcacatct	novel	0.0232813	0.0138937
mglB	2238617-2238638	tactgtgaaatcactcacagat	novel	0.023648	9.75652e-07
b2878	3013941-3013962 3013911-3013932	agtttcgagccgcctcacattt acctgtgagttcattcacaaaa	novel	0.0238096	0.01457
b2343/fadL	2459057-2459078	ataagtgaccgaaatcacactt	novel	0.0239487	0.0143208
folA	49634-49655	aagagtgacgtaaatcacactt	novel	0.0242694	0.110953
yohI/yohJ	2228576-2228597	taatgtgatcggtagcacgttt	novel	0.0243375	0.120014
flhD	1976480-1976501	atgcgtgatgcagatcacacaa	known	0.0244212	0.0144307
idnD/idnK	4492034-4492055	atttgtgatgaagatcacgtca	novel	0.0276972	0.018201
serC	956721-956742 956763-956784	ttgtgtgatgcaagccacattt cattgcgatgtgtgtcactgaa	novel	0.0277724	0.14245
bax/malS	3734857-3734878 3734974-3734995	atttgagagttgaatctcaaat aaatgtgggggttatcgcaaaa	known	0.0313437	0.0649898
ydaK/ydaJ	1402612-1402633	aagtgtgacccggttcacgtag	novel	0.0328409	0.101931
b0822	859296-859317	caatgtgacgcagagcacaaat	novel	0.0340554	0.0228591
gcvT	3049095-3049116	aagtgtgatgggtatcaaataa	known	0.0345254	0.034976
cycA	4427244-4427265	ttttgtgagctgtttcgcgtta	novel	0.0381238	0.0145353
nanA	3371305-3371326	taatgcgatctgcttcactaaa	known	0.0385755	0.128088
pckA/yhgE	3530216-3530237	gaatgcgattccactcacaata	known	0.0403791	0.00068199
yjfA/chpS	4445937-4445958 4445847-4445868	aactctgctggcattcacaaat ttttgcgagacgactcgcattc	novel	0.0405273	0.0268493
malK/malE	4244109-4244130 4244138-4244159	ttgtgtgatctctgttacagaa taatgtggagatgcgcacataa	known	0.0421194	0.0105144
frwC	4139962-4139983 4139907-4139928	agttatgaggcggatcgcattt atttgcgacgcgtctcacaaga	novel	0.0476466	0.00737952
aroH	1786395-1786416 1786353-1786374	tatcgtgatgcgcatcacttcc aggtgtgacacacctcgcactt	novel	0.0492876	0.0132952
b1955/dsrA	2023412-2023433	aaatgtgacgcacgtcacccct	novel	0.0514449	0.0344915
yjhI	4523465-4523486	aaatgtgatcttgtacacactt	novel	0.0517734	0.0345156
ymfE/lit	1197583-1197604	tattgtgatcagtagcacgtat	novel	0.0534481	0.0344826
galP	3086221-3086242	tgatgtgatttgcttcacatct	novel	0.0536909	0.034842
agaZ/agaR	3276436-3276457	ttttgtgaatcagatcagaaaa	known	0.0545496	0.0343434
yhaB	3265271-3265292	ttttgtgttgaggatcacaaaa	novel	0.0554923	0.0368002
epd	3071903-3071924	ttatctgactcacatcacactt	novel	0.0570169	0.0493496
dadA/ycgB	1236678-1236699	agatgtgagccagctcaccata	known	0.0577332	0.0205469
b2450	2562444-2562465	ttttgtgatctgcgtcaatatt	novel	0.0583308	0.0402903
malP/malT	3550576-3550597 3550226-3550247	aattgtgacacagtgcaaattc aaatgtgatctcaaccacttaa	known	0.0583497	0.0270183
serA	3056619-3056640	aagcgtgacacatgtcaccaaa	novel	0.0587563	0.000983712
yjjI/deoC	4614743-4614764 4614796-4614817	ttatttgaaccagatcgcatta aattgtgatgtgtatcgaagtg	known	0.0588211	0.00103299
aer/ygjG	3216800-3216821	taatttgatttagatcgcaatt	novel	0.0592165	0.000826286
yqeF/b2845	2983684-2983705	aaaagtgatttttatcacaaag	novel	0.0596955	0.120509
ygeW/ygeV	3004116-3004137 3003939-3003960	atttgtgatcaaccccacacat ttatggaagagatatcacattt	novel	0.060315	0.0437579
ycjM	1368098-1368119	ttatttgcgtcagctcacaaat	novel	0.0603269	0.0440387
adhE/ychE	1297564-1297585	ttacgtgatccaaatcaaattt	novel	0.0603968	0.000339357
ylaD	479218-479239	ctgtgtgataaagatcacatag	novel	0.060551	0.0626969
yeaQ	1877356-1877377	atttgtgacgagcatcacggag	novel	0.0632418	0.0791587
yjhB/yi41	4501134-4501155	atttgtgacatcagtaacaaaa	novel	0.0635735	0.0338203
rrsH	223496-223517	ggatgtgaatcacttcacacaa	novel	0.0646105	0.0496543
citC/citA	651241-651262	aattttgatttatttcacatag	novel	0.0650139	0.0263759
aldA	1486144-1486165	ttttatgaagcccttcacagaa	known	0.0650174	0.0492365
ykgM/eaeH	312540-312561	ttttttgacatgtatcacaaat	novel	0.0652394	0.187977
yehV/yehU	2212749-2212770	attcgtgagtacgatcactcaa	novel	0.0657081	0.0497417
ptsG	1156938-1156959	aaacgtgatagccgtcaaacaa	known	0.0658554	0.00248606
ddlA/yaiB	400287-400308	agatgtgcgcaagatcacaaaa	novel	0.0689285	0.203741
ybeK	683711-683732	aagcgtgagatggcgcgcaatt	novel	0.0708563	0.0498736
yjfR/sgaT	4417434-4417455	atttgcgggtcgcgtcacattt	novel	0.0711442	0.128726
atpI	3920310-3920331	aagcgtgcttcagatcacatat	novel	0.0715182	0.00828113
yidA	3874615-3874636	taacgcgattccgctcaaaaat	novel	0.0737133	0.0494031
yhfR	3501600-3501621	tggcgtgagcatcttcacgcca	novel	0.078073	0.0336629
b2448	2561441-2561462	ttttgtgatgcagatcgctttt	novel	0.0783303	0.062944
xylA/xylF	3728507-3728528	aagtgtgcgctcgctcgcaaaa	novel	0.0795192	0.00125436
yciC/yciD	1311878-1311899	aaaattgatttaaatcacatta	novel	0.079798	0.142706
sbmC	2079356-2079377	ttatgcgagcagactcgcactc	novel	0.0805852	0.0646071
gatY	2175284-2175305	tatcgagataacgatcacaaaa	novel	0.0811907	0.0260422
mutH/ygdP	2967307-2967328	attcgtgacccaggtcacacct	novel	0.0812235	0.120092
cspE	656401-656422	taacgcgacttttatcactttt	novel	0.0812793	0.239575
ybiT/ybiS	855062-855083 855147-855168	agatgtgtacgaaatcacattt taatgcgcggtttgtcatatct	novel	0.0820272	0.00210149
b1431	1500265-1500286	ggatgtgaaattaatcacagta	novel	0.0833671	0.0866818
ybiJ	837195-837216	cgatgtgatgagtatcacgttt	novel	0.0836418	0.0443119
yjfY/rpsF	4422498-4422519	aagtgtgatgaacttcaaatca	novel	0.0836641	0.067761
ylbC/fdrA	545799-545820 545691-545712	ctgtgtgatattcatcacctta ttatttgataatccgctcactt	novel	0.0839651	0.0723602
ascF/ascG	2837370-2837391	tcaggtgaccggtttcacaaat	novel	0.0841276	0.107995
ycaC/ycaD	945065-945086	aaatttgaacttcctcacggtt	novel	0.0844023	0.104632
ylcE/ybcY	582053-582074	atttgtgaattaaatcaattat	novel	0.0850477	0.0704083
dsdC/dsdX	2475713-2475734	taaagtgaaccatatctcaatt	novel	0.0850819	0.129648
dctA	3681199-3681220	aagtttgagctggctcgcacaa	novel	0.0856526	0.114446
rrsE/purH	4205452-4205473	ggatgtgaatcacttcacacaa	novel	0.0863325	0.0739006
yhjE	3672261-3672282	ttatgtgaagcatttcatagaa	novel	0.0870768	0.160313
ybaY/tesB	474502-474523	atgcgtgatgtgtgccacactt	novel	0.0886289	0.0141823
b2392/nupC	2510879-2510900 2510948-2510969	taatgttagcacatttacataa atttttgaagcctgtcacagga	novel	0.0915554	0.0787185
ybiH/rhlE	829968-829989	atttatgcgctgcgtcacaaaa	novel	0.0916158	0.0787323
yiaK/yiaJ	3740187-3740208	aagtgtgccgtagttcacgatc	novel	0.0922048	0.0269606
sgcX	4529285-4529306	aattgtgagaacgttcacgtga	novel	0.0929053	0.0801396
yeiO/fruB	2261672-2261693	aagtttgatgtgctgcacaatt	novel	0.0931782	0.0802766
yihL	4057917-4057938	aatagagagctttgtcacaatt	novel	0.0935869	0.255355
yaeH	184236-184257 184121-184142	tctggtgataaaattcacgatc aattgtgcttattttagcattt	novel	0.0940944	0.0929259
b1963/b1964	2031772-2031793	taatgtgcgcctgatcacacca	novel	0.0942156	0.0828814
pth/ychH	1257909-1257930	aattgtgatcacgcccgcacat	novel	0.0943938	0.150303
araB/araC	70158-70179	aagtgtgacgccgtgcaaataa	known	0.0962428	0.0443368
mlc	1666675-1666696	gcatgtgattaacagcacattt	novel	0.0982729	0.000425928
yjeG/aspA	4366151-4366172 4366090-4366111	aattttgctaatgaccacaata atttgtgaaatagatcaccgct	novel	0.101638	0.000883202
yaeG	182354-182375 182330-182351	atctgtgaacttcaccacaact aaacgggaaggggttctcctta	novel	0.104408	0.142554
sbm	3058723-3058744 3058674-3058695	ttccttgaatcacatcacaaaa aataatgcctgatagcacatat	novel	0.106542	0.0956547
malX/malI	1697225-1697246 1697285-1697306	ttatgtgacagataaaacgttt taatgtgatttatgcctcacta	novel	0.107316	0.0972063
b1513/ydeW	1599331-1599352	atctgtgatggcaaccacagtt	novel	0.107443	0.0765759
b1541	1627134-1627155	agatgtgagcttgatcaaaaac	novel	0.11012	0.153749
ygcX	2917408-2917429	atttatgtcctttttcagaatc	novel	0.110928	0.102213
yhjA/treF	3667120-3667141	aaacgtgatccaccgcacgctt	novel	0.110996	0.0346841
metY/argG	3316025-3316046	tatagtgatccacgccacattt	known	0.111622	0.101985
topA/yciN	1328942-1328963	tttcgtgaacagagtcacgaca	novel	0.114754	0.0636435
yjiM	4563489-4563510	ttatttgatctctctcgcggtt	novel	0.114843	0.107812
rmf	1014756-1014777	aaatttgttcctcttcacattt	novel	0.1149	0.233772
b2463/talA	2576633-2576654	aagtgtgaattaacgcactcat	novel	0.115079	0.000885575
yjbJ	4256769-4256790	aaaagtgaacgtactctcattc	novel	0.115179	0.29006
hyfA	2599020-2599041	tctcgtgatcaagatcacattc	novel	0.115209	0.107208
rnk	643309-643330	tgaagtgatttgcgtcacattc	novel	0.115243	0.25194
yhfZ	3510056-3510077	aacggcgaggcacttcacattt	novel	0.115321	0.107367
yljA/cspD	921972-921993 922001-922022	aaatttgaagcagttaacgcta gaatgtgacagatgtcgctgat	novel	0.115888	0.174731
cmtB	3077518-3077539 3077562-3077583	tatcgtgatgcatattacataa atttgtgatctacaacacgcct	novel	0.118796	0.11162
yjjM/yjjN	4593465-4593486	ttatgcgtgtgttttcacaaaa	novel	0.119014	0.111776
srlA/mltB	2823762-2823783	ttttgcgatcaaaataacactt	known	0.120697	0.113503
cfa	1739357-1739378	ttctgcgagatttctcacaaag	novel	0.120879	0.261722
yadI	144507-144528	agttttgacggctatcaccctt	novel	0.12148	0.142184
bglG	3904376-3904397	aaatatgaccatgctcgcagtt	known	0.125013	0.116141
yhhZ	3579344-3579365	tattgagatttaactcataatt	novel	0.126889	0.226543
ompF	986426-986447	ctttgtgaacaccgtcatattt	novel	0.129888	0.0050805
glpD/glpE	3559530-3559551	taatgttatacatatcactcta	known	0.130016	0.00576048
b1657/purR	1735366-1735387	aagcatgacagcaatcacaaaa	novel	0.130036	0.321306
yjgB/leuX	4493838-4493859	gagtgtgacaaaggttacacat	novel	0.13019	0.122104
yeiQ	2264153-2264174	ttgattgatcgccctcacactt	novel	0.131046	0.0393468
agp	1064539-1064560 1064730-1064751	cattgttattagtctcacactt ttttgcgaacctgttcccggaa	novel	0.131095	0.122302
otsB	1980480-1980501	cagtgtgacgggggtcgccatt	novel	0.131732	0.122675
folE/yeiG	2241752-2241773	gtgcgtgaggcggcgcacataa	novel	0.131871	0.0515472
yieH/yieG	3894286-3894307	aaatgcgacaataggcgcgttt	novel	0.133606	0.179452
ydgR	1710351-1710372	attcgtgatcaagatcacgatg	novel	0.134154	0.0143959
yjeH/mopB	4368091-4368112	aaatgtgaggtgaatcagggtt	novel	0.139167	0.121127
ydaL	1403817-1403838	ttcagtgacagatttcacgaaa	novel	0.139347	0.128501
yagE/yagA	281363-281384	atatgtgatccagcttaaattt	novel	0.139844	0.129212
pgpB/ribA	1337230-1337251 1337324-1337345	taacgagaaggggttcacctaa gattgtgggacttatcaaaaag	novel	0.141667	0.19686
ytfK/ytfJ	4436897-4436918 4436937-4436958	atatgtgctatttatcgaattt gtttgcggtcaagcgcacaaat	novel	0.142914	0.104504
oppB	1300873-1300894	gtgtctgatttttatcgcatta	novel	0.145348	0.315593
cpdB/cysQ	4434207-4434228	aacagtgaagaatgccacaatt	novel	0.145435	0.0678816
glyX	4390021-4390042 4390014-4390035	aaaagtgctgcaaagcacagac aaatttgaaaagtgctgcaaag	novel	0.152387	0.142809
b1729	1808868-1808889	atataagagccagctcacagtt	novel	0.152585	0.0498951
b1472	1544195-1544216	atatgtgatcgaagtcgaaatg	novel	0.153527	0.145045
uidA	1694255-1694276	cagcgtgatatagatcgcatta	novel	0.153529	0.14312
yeeF	2085321-2085342 2085098-2085119	gaatgagaggcttgtcagaata tacggtgataaccgtcgcgtaa	novel	0.153642	0.232787
yihU/yihV	4071243-4071264	aaaattgacagccgtcactttt	novel	0.153664	0.240181
b2097/yegT	2176736-2176757	aaatgttagcgcggtcaagttt	novel	0.15375	0.144354
araF/yecI	1984607-1984628	taatgagagccatctcgcaaaa	novel	0.153896	0.0273155
yeiP	2263110-2263131	tgacgcgagttaccgcacattt	novel	0.154042	0.314459
galS	2239762-2239783	cttcgtgaatcgagtcacagca	novel	0.155959	0.00194865
fimC	4541848-4541869	taatgtgataacaggaacagga	novel	0.15739	0.14879
flu	2069259-2069280	gactctgagtctgctcacaaaa	novel	0.158318	0.225197
rhaT/sodA	4098230-4098251	gtgggtgatttgcttcacatct	known	0.160497	0.203023
sdhC/gltA	754087-754108	tatcgtgacctggatcactgtt	novel	0.161818	0.0193253
uxuR	4552110-4552131	aaatttgattaaccgcacctaa	novel	0.162115	0.203097
gntT	3543959-3543980	taatatgaccaacctctcataa	known	0.163283	0.00825301
yecN	1950236-1950257	gaatttgccacctatcatagac	novel	0.167693	0.279237
ompA	1019443-1019464	aagtgtgaactccgtcaggcat	known	0.167761	0.187418
yicJ/selC	3833666-3833687	ttatgtgatcgtggtagcgtta	novel	0.169787	0.161744
b2462	2573907-2573928	aaaggtgaggtagatcactaag	novel	0.170802	0.162754
b2446	2560045-2560066	tattgcggtttttgtcaatttt	novel	0.175289	0.167072
tyrV	1286706-1286727 1286679-1286700	atgagtgcaaactttcacaatc ttagtcgaaggttctcaccctt	novel	0.176922	0.169588
celA	1819823-1819844	ggttatgaccctcttcacattt	known	0.176989	0.00189507
umuD/hlyE	1229740-1229761	taatatgataaatatcaaacaa	novel	0.181925	0.290435
yfdE	2487236-2487257	ttatgtaaaatcaataacatga	novel	0.18239	0.279503
yeaS	1878821-1878842	aaaggtgaatatgctaaccaat	novel	0.184984	0.176533
ptsH	2531447-2531468	ttttgtggcctgcttcaaactt	known	0.187365	0.0633245
xylE	4239953-4239974 4239993-4240014	aattgtgataattatccaaaat tgccgtgactcagagcacgaaa	novel	0.189981	0.179584
poxB	910288-910309	gaatgtgataacggtaacaagt	novel	0.197332	0.17896
b2989/gsp	3136662-3136683	aagggttaaaaaattcacattc	novel	0.199391	0.281201
yihQ	4066911-4066932	ttatgtaaaatgattctcataa	novel	0.201009	0.189243
ybhQ/ybhP	823755-823776	tagtgtagtcggcgtcacaaaa	novel	0.210574	0.197349
lysT	779673-779694	ttgagtgatctacatcgaaatt	novel	0.214144	0.20076
ydhB/ydhC	1737837-1737858	atttttgaaaccagtcatcaaa	novel	0.215635	0.34259
manY	1901046-1901067	tattgtgttgattatcactcag	novel	0.220237	0.239198
yeaV	1881086-1881107 1881034-1881055	taacctgcgtcatttcaccttt ttatttgaaccgcgtcactgac	novel	0.223811	0.129615
ymjA	1355740-1355761	actcgtgatccgggtcatacat	novel	0.224582	0.209751
b1200/b1201	1250247-1250268	aattgcgagccggaacaccttt	novel	0.22937	0.322754
galU	1290636-1290657	aaatatgaacacgttcaaaaca	novel	0.230039	0.0262174
yhfC/ppiA	3490064-3490085	ttccgtgatcaaaatcacctct	known	0.234737	0.289867
ilvY/ilvC	3955525-3955546	tatagtgaattcaatctcgcaa	novel	0.235505	0.0738368
fsr/ushA	503964-503985	atttgtgattattaccagacta	novel	0.236736	0.240012
b1824	1905877-1905898	tagtgcgtgcaatatcacattt	novel	0.2373	0.229347
b2659	2786869-2786890	tttgttgcttttgatcacaata	novel	0.237388	0.227404
yihI/yihA	4048492-4048513	ttctgcgatgcatgtcaaataa	novel	0.23762	0.188174
pdhR/aroP	121961-121982	aaatgtgcacagtttcatgatt	novel	0.245247	0.0270862
b2387	2506374-2506395	aagtgtgacgcaggtcgacctt	novel	0.245311	0.231991
b2389/glk	2507541-2507562	aatatcgatctgggtcacacaa	novel	0.247394	0.232972
spf	4047384-4047405	ttttgtgatggctattagaaat	novel	0.248749	0.234312
yccZ	1045053-1045074	tgttatgaattacgtcaggtta	novel	0.250166	0.160631
yeaD	1861815-1861836	aagagcgacttcggtcgctctt	novel	0.251824	0.334078
b2866/b2865	2998205-2998226	tttttttaacgtcatcacactt	novel	0.253269	0.239821
ompX/ybiF	849598-849619	aatcgcgaagagtttcccatta	novel	0.258839	0.0178837
nrdD	4460466-4460487	ttttttgatgtagctcaaagta	novel	0.259239	0.0260148
maoC/ydbO	1451854-1451875 1451820-1451841	atttgtgattttacttaactat gggtgcgaaatccgtcacagtt	novel	0.264332	0.249456
ygjL	3229194-3229215 3229151-3229172	ctttttgaatcccatcacaaac aaacgcgacaagcgtcgcatcc	novel	0.264335	0.0801197
sdaA	1894803-1894824	acttgagacaatcatcgcaata	novel	0.265428	0.322112
yhaO	3255860-3255881	ctatttgcggcagatcacaaaa	novel	0.267021	0.253327
frvA	4090516-4090537	atttgcggagtaatgcacataa	novel	0.267384	0.252465
sbmA/yaiH	395657-395678	atttgtgatcctgcgcgtgtta	novel	0.268024	0.25326
aslB	3980458-3980479	ttctgtgcatttcgtcaccctc	novel	0.268122	0.122132
yhdA/yhdH	3401011-3401032	aaatcagatttatctcgcaatt	novel	0.269588	0.322565
napF/eco	2301689-2301710	aaacgggcttttgctcacattt	novel	0.270488	0.321942
hemC/cyaA	3988594-3988615	aggtgttaaattgatcacgttt	known	0.273652	4.1818e-05

## Sheet: crp_aligned_data_nosal_results
gene(s)	site(s) genome coordinates	site(s) sequence	known or novel site	q-value for E.coli (reduced) database search	q-value with combined evidence from independent species
mtlA/yibI	3769746-3769767 3769629-3769650	ttatgtgattgatatcacacaa aaatgtgacactactcacattt	known	7.27176e-06	1.7262e-10
ygcW/yqcE	2898417-2898438 2898474-2898495	cactgtgattacgatcacatta ttgtgtgagagtaatcacgctt	novel	0.0012935	0.000235181
yjcB/yjcC	4272748-4272769	aattgtgatatagttcacaaaa	novel	0.00237468	0.000474935
yjiY/tsr	4589059-4589080	atatgtgatatgaatcacatat	novel	0.00250324	1.62068e-05
b2146	2231941-2231962	atttgtgaatcttttcacagtt	novel	0.0029671	0.00090303
fucA/fucP	2932090-2932111 2932050-2932071	taatatgacggcggtcacactt ttatgtgactaccatcacttta	known	0.00306041	0.000473218
deaD	3305634-3305655 3305579-3305600	ttttttgattgccatcacctta tactttgagccggttcacactt	novel	0.00335092	4.24405e-05
gcd/hpt	141284-141305	aattgtgatgacgatcacacat	novel	0.00339413	0.0043367
kdgT	4099091-4099112 4099089-4099110	ttttgtgatcaatttcaaaata ttttttgtgatcaatttcaaaa	novel	0.00365155	0.00146062
proP	4327853-4327874	atgtgtgaagttgatcacaaat	known	0.00370527	0.0175352
cdd	2229736-2229757 2229786-2229807	atttgcgatgcgtcgcgcattt taatgagattcagatcacatat	known	0.00487541	2.51147e-10
b1458	1528511-1528532	aattgtgatgtaaatcacgatt	novel	0.00519012	0.00196867
gapA/yeaA	1860569-1860590	aatcgtgatgaaaatcacattt	novel	0.00602587	6.13748e-06
tnaL	3885970-3885991	gattgtgattcgattcacattt	known	0.00705032	0.00299104
yeiC	2257470-2257491 2257525-2257546	ttttgtgagcctgctcaaatct ttctgtgcatcccgtcacaaat	novel	0.00765832	0.00337867
caiT/fixA	42068-42089 42245-42266	aaatgtgataccaatcacagaa tattgttaagttcctcaccaat	known	0.00797333	0.00347555
ygfT/ygfU	3029250-3029271 3029045-3029066	aattgcggaggcaatcacataa taatttgaactcagtcgcaaaa	novel	0.00811897	0.00341851
qseA/yhcR	3387118-3387139	ttatgtgatctaaatcactttt	novel	0.00929857	0.000844462
ycdZ	1099416-1099437	aagtgtgatctacgtcactcat	novel	0.0105058	0.000303132
tdcA/tdcR	3264767-3264788 3264769-3264790	atttgtgagtggtcgcacatat taatttgtgagtggtcgcacat	known	0.0106581	0.00463394
b2248	2360285-2360306 2360344-2360365	ggatttgatgcgcttcacaatt atccgtgcgctgattcacaaat	novel	0.0112017	0.00472959
gntK	3575335-3575356	aaatttgaagtagctcacactt	novel	0.0112604	0.00516102
ygbI/b2736	2859363-2859384	tatggtgatctgattcacataa	novel	0.0120935	0.00182435
ydeA	1614958-1614979	aaacgcgatccagatcacaaat	novel	0.0125392	0.0227423
mglB	2238617-2238638	atctgtgagtgatttcacagta	novel	0.0126927	2.94824e-07
nupG	3103566-3103587 3103616-3103637	aaatgttatccacatcacaatt ttatttgccacaggtaacaaaa	known	0.0133428	0.00667142
udp/ysgA	4013874-4013895	ttatgtgatttgcatcactttt	known	0.0137364	6.81585e-06
yhaU/yhaG	3272796-3272817 3272713-3272734	aaatgtgatcaatgtcaatcat ttatgtgcatatgctcaaaata	novel	0.0138738	0.029748
uxaC/exuT	3242592-3242613	aaaggtgagagccatcacaaat	novel	0.0140736	0.000854741
glpA/glpT	2350502-2350523	aaatgtgaattgccgcacacat	known	0.0144183	4.93891e-09
lacZ	365618-365639	taatgtgagttagctcactcat	known	0.0145295	0.00333043
dacD/sbcB	2080647-2080668	aaatgagagggtagtcacattt	novel	0.0149285	0.00746425
ycfQ/ycfR	1168209-1168230	agatgtgatctggatcacatac	novel	0.0173952	0.0459881
ykfA	268435-268456	ttttgtgaaggctctcactttt	novel	0.0200527	0.0116974
flhD	1976480-1976501	ttgtgtgatctgcatcacgcat	known	0.0202047	0.0116434
b0822	859296-859317	atttgtgctctgcgtcacattg	novel	0.0214576	0.0122615
bax/malS	3734857-3734878 3734974-3734995	atttgagattcaactctcaaat ttttgcgataacccccacattt	known	0.0223859	0.0455453
folA	49634-49655	aagagtgacgtaaatcacactt	novel	0.0225416	0.106622
rhaB/rhaS	4095135-4095156 4095170-4095191	aattgtgaacatcatcacgttc aaatgcggtgagcatcacatca	known	0.0226632	0.0417162
nagB/nagE	702991-703012 703025-703046	ttttgtgagttttgtcaccaaa aaatttaattcgtatcgcaaat	known	0.0231368	0.00345609
b2878	3013941-3013962 3013911-3013932	agtttcgagccgcctcacattt acctgtgagttcattcacaaaa	novel	0.0238681	0.0146059
b2343/fadL	2459057-2459078	aagtgtgatttcggtcacttat	novel	0.0246666	0.0136667
idnD/idnK	4492034-4492055	tgacgtgatcttcatcacaaat	novel	0.0278834	0.0175267
serC	956721-956742 956763-956784	ttgtgtgatgcaagccacattt cattgcgatgtgtgtcactgaa	novel	0.0279348	0.144466
sgcX	4529285-4529306 4529335-4529356	tcacgtgaacgttctcacaatt ttattccactcggctcacataa	novel	0.0291266	0.0181057
galP	3086221-3086242	tgatgtgatttgcttcacatct	novel	0.0292292	0.018018
cycA	4427244-4427265	ttttgtgagctgtttcgcgtta	novel	0.0293218	0.0119523
nanA	3371305-3371326	tttagtgaagcagatcgcatta	known	0.0302918	0.116214
ydaJ/ydaK	1402612-1402633	ctacgtgaaccgggtcacactt	novel	0.0307646	0.111192
b2462	2573907-2573928	cttagtgatctacctcaccttt	novel	0.0310977	0.0196407
treF/yhjA	3667120-3667141	aaacgtgatccaccgcacgctt	novel	0.0350874	0.0225253
pckA/yhgE	3530216-3530237	gaatgcgattccactcacaata	known	0.0357463	0.000591649
chpS/yjfA	4445937-4445958 4445847-4445868	aactctgctggcattcacaaat ttttgcgagacgactcgcattc	novel	0.0392336	0.0250528
malE/malK	4244109-4244130 4244138-4244159	ttctgtaacagagatcacacaa ttatgtgcgcatctccacatta	known	0.0435096	5.12598e-05
malP/malT	3550576-3550597 3550226-3550247	gaatttgcactgtgtcacaatt ttaagtggttgagatcacattt	known	0.0450484	0.0193898
frwC	4139962-4139983 4139907-4139928	agttatgaggcggatcgcattt atttgcgacgcgtctcacaaga	novel	0.047328	0.00668624
aroH	1786395-1786416 1786353-1786374	tatcgtgatgcgcatcacttcc aggtgtgacacacctcgcactt	novel	0.0474261	0.0118521
dsrA/b1955	2023412-2023433	aggggtgacgtgcgtcacattt	novel	0.0476369	0.0314089
aer/ygjG	3216800-3216821	aattgcgatctaaatcaaatta	novel	0.0476957	0.000678134
serA	3056619-3056640	tttggtgacatgtgtcacgctt	novel	0.0483274	0.000887195
epd	3071903-3071924	aagtgtgatgtgagtcagataa	novel	0.0489907	0.0424219
yjhI	4523465-4523486	aagtgtgtacaagatcacattt	novel	0.0493935	0.03275
ymfE/lit	1197583-1197604	atacgtgctactgatcacaata	novel	0.0498845	0.0337928
agaR/agaZ	3276436-3276457	ttttctgatctgattcacaaaa	known	0.0519366	0.00390412
deoC/yjjI	4614743-4614764 4614796-4614817	ttatttgaaccagatcgcatta aattgtgatgtgtatcgaagtg	known	0.051976	0.00229976
dadA/ycgB	1236678-1236699	agatgtgagccagctcaccata	known	0.0525276	0.0182311
adhE/ychE	1297564-1297585	aaatttgatttggatcacgtaa	novel	0.0529613	0.000264377
yhaB	3265271-3265292	ttttgtgttgaggatcacaaaa	novel	0.0531239	0.03843
sbmC	2079356-2079377	gagtgcgagtctgctcgcataa	novel	0.0537429	0.0390343
b2450	2562444-2562465	ttttgtgatctgcgtcaatatt	novel	0.0583044	0.0408131
sgaT/yjfR	4417434-4417455	atttgcgggtcgcgtcacattt	novel	0.0584923	0.0316561
yeaQ	1877356-1877377	ctccgtgatgctcgtcacaaat	novel	0.0587152	0.0735346
ycjM	1368098-1368119	ttatttgcgtcagctcacaaat	novel	0.0591161	0.0427888
ygeV/ygeW	3004116-3004137 3003939-3003960	atgtgtggggttgatcacaaat aaatgtgatatctcttccataa	novel	0.0593796	0.041915
ptsG	1156938-1156959	aaacgtgatagccgtcaaacaa	known	0.0593823	0.00223995
yehU/yehV	2212749-2212770	ttgagtgatcgtactcacgaat	novel	0.0599194	0.0260319
yidA	3874615-3874636	atttttgagcggaatcgcgtta	novel	0.0599752	0.0392694
citA/citC	651241-651262	aattttgatttatttcacatag	novel	0.0600619	0.0526571
rrsH	223496-223517	ggatgtgaatcacttcacacaa	novel	0.0629144	0.045184
yhjE	3672261-3672282 3672322-3672343	ttatgtgaagcatttcatagaa atttttgaccatttccgcgatt	novel	0.0645704	0.128361
aldA	1486144-1486165	ttttatgaagcccttcacagaa	known	0.0652712	0.0466223
eaeH/ykgM	312540-312561	ttttttgacatgtatcacaaat	novel	0.0660505	0.0482456
xylA/xylF	3728507-3728528	ttttgcgagcgagcgcacactt	novel	0.0661896	0.000990889
ybeK	683711-683732	aattgcgcgccatctcacgctt	novel	0.0668029	0.0453544
b2659	2786869-2786890	tttgttgcttttgatcacaata	novel	0.0669174	0.0485595
atpI	3920310-3920331	atatgtgatctgaagcacgctt	novel	0.0669863	0.00738846
dctA	3681199-3681220	ttgtgcgagccagctcaaactt	novel	0.0687481	0.101108
b1963/b1964	2031772-2031793	tggtgtgatcaggcgcacatta	novel	0.0690791	0.0509312
cspE	656401-656422	taacgcgacttttatcactttt	novel	0.069273	0.235321
ybiS/ybiT	855062-855083 855147-855168	aaatgtgatttcgtacacatct agatatgacaaaccgcgcatta	novel	0.076187	0.236085
mutH/ygdP	2967307-2967328	attcgtgacccaggtcacacct	novel	0.076564	0.117062
b2448	2561441-2561462	ttttgtgatgcagatcgctttt	novel	0.0775997	0.057574
fruB/yeiO	2261672-2261693	aattgtgcagcacatcaaactt	novel	0.0792618	0.00348861
tesB/ybaY	474502-474523	aagtgtggcacacatcacgcat	novel	0.0798611	0.00884251
yhdG	3407705-3407726	aattgagaacttactcaaattt	novel	0.0818979	0.209615
purH/rrsE	4205452-4205473	ttgtgtgaagtgattcacatcc	novel	0.0828796	0.0194476
ylcE/ybcY	582053-582074	atttgtgaattaaatcaattat	novel	0.0831441	0.0689645
fdrA/ylbC	545799-545820 545691-545712	ctgtgtgatattcatcacctta ttatttgataatccgctcactt	novel	0.0833034	0.0649373
dsdC/dsdX	2475713-2475734	aattgagatatggttcacttta	novel	0.0835958	0.134106
ybiJ	837195-837216	aaacgtgatactcatcacatcg	novel	0.0840299	0.0409914
yeeF	2085321-2085342 2085098-2085119	tattctgacaagcctctcattc ttacgcgacggttatcaccgta	novel	0.0842267	0.153666
argG/metY	3316025-3316046 3316025-3316046	tatagtgatccacgccacattt tatagtgatccacgccacattt	known	0.0842806	0.329652
pth/ychH	1257909-1257930	atgtgcgggcgtgatcacaatt	novel	0.084423	0.142486
ascF/ascG	2837370-2837391	tcaggtgaccggtttcacaaat	novel	0.0844362	0.105923
rhaT/sodA	4098230-4098251	agatgtgaagcaaatcacccac	known	0.0845221	0.120898
b1541	1627134-1627155	agatgtgagcttgatcaaaaac	novel	0.0846772	0.120671
yiaJ/yiaK	3740187-3740208	gatcgtgaactacggcacactt	novel	0.0846957	0.0227974
mlc	1666675-1666696	aaatgtgctgttaatcacatgc	novel	0.0854842	0.000328882
rnk	643309-643330	gaatgtgacgcaaatcacttca	novel	0.0896506	0.233404
araB/araC	70158-70179	ttatttgcacggcgtcacactt	known	0.0901749	0.0393038
rhlE/ybiH	829968-829989	atttatgcgctgcgtcacaaaa	novel	0.0931733	0.152855
b1513/ydeW	1599331-1599352	atctgtgatggcaaccacagtt	novel	0.0941667	0.063536
yaeG	182354-182375 182330-182351	atctgtgaacttcaccacaact aaacgggaaggggttctcctta	novel	0.0942457	0.139315
topA/yciN	1328942-1328963	tttcgtgaacagagtcacgaca	novel	0.0949097	0.0504955
aphA	4266936-4266957 4266863-4266884	ttttgcaacaaatctcacaata catcctgcttttcatcacaaaa	novel	0.0951972	0.00343926
folE/yeiG	2241752-2241773	ttatgtgcgccgcctcacgcac	novel	0.110005	0.0417615
sbm	3058723-3058744 3058674-3058695	ttccttgaatcacatcacaaaa aataatgcctgatagcacatat	novel	0.11145	0.09518
b2463/talA	2576633-2576654	atgagtgcgttaattcacactt	novel	0.111769	0.000871116
pgpB/ribA	1337230-1337251	taacgagaaggggttcacctaa	novel	0.112694	0.169714
yihA/yihI	4048492-4048513	ttatttgacatgcatcgcagaa	novel	0.115762	0.00851893
yhfZ	3510056-3510077	aaatgtgaagtgcctcgccgtt	novel	0.115837	0.105157
malI/malX	1697225-1697246 1697285-1697306	aaacgttttatctgtcacataa tagtgaggcataaatcacatta	novel	0.115886	0.100879
yjbJ	4256769-4256790	aaaagtgaacgtactctcattc	novel	0.116081	0.298072
sugE	4374238-4374259	taacgcgatttctggcgcagca	novel	0.116262	0.234118
hyfA	2599020-2599041	tctcgtgatcaagatcacattc	novel	0.116503	0.104853
mltB/srlA	2823762-2823783	aagtgttattttgatcgcaaaa	known	0.116783	0.348988
yjbA	4237839-4237860	aatatagatctccgtcacattt	known	0.116919	0.0250917
cpdB/cysQ	4434207-4434228 4434240-4434261	aattgtggcattcttcactgtt aactgtgatagtgtcatcattt	novel	0.117067	0.0515663
cspD/yljA	921972-921993 922001-922022	tagcgttaactgcttcaaattt atcagcgacatctgtcacattc	novel	0.117226	0.0645623
yjiM	4563489-4563510	aaccgcgagagagatcaaataa	novel	0.117784	0.106411
oppB	1300873-1300894	gtgtctgatttttatcgcatta	novel	0.118241	0.289741
cfa	1739357-1739378	ttctgcgagatttctcacaaag	novel	0.118418	0.256826
cmtB	3077562-3077583 3077518-3077539	aggcgtgttgtagatcacaaat ttatgtaatatgcatcacgata	novel	0.120115	0.10942
ydgR	1710351-1710372	attcgtgatcaagatcacgatg	novel	0.120317	0.0120858
yjjM/yjjN	4593465-4593486	ttttgtgaaaacacacgcataa	novel	0.121186	0.111293
otsB	1980480-1980501	aatggcgacccccgtcacactg	novel	0.121193	0.111366
ompF	986426-986447	aaatatgacggtgttcacaaag	novel	0.121297	0.00420794
glpD/glpE	3559530-3559551	taatgttatacatatcactcta	known	0.126879	0.00502387
mopB/yjeH	4368091-4368112	aaatgtgaggtgaatcagggtt	novel	0.128809	0.0296073
bglG	3904376-3904397	aactgcgagcatggtcatattt	known	0.12883	0.117812
galS	2239762-2239783	tgctgtgactcgattcacgaag	novel	0.132384	0.00145087
ytfJ/ytfK	4436897-4436918 4436937-4436958	aaattcgataaatagcacatat atttgtgcgcttgaccgcaaac	novel	0.133527	0.24017
leuX/yjgB	4493838-4493859	gagtgtgacaaaggttacacat	novel	0.134228	0.120635
yhhZ	3579344-3579365	tattgagatttaactcataatt	novel	0.134352	0.234565
yeiQ	2264153-2264174	ttgattgatcgccctcacactt	novel	0.135445	0.0391631
gntT	3543959-3543980	taatatgaccaacctctcataa	known	0.138117	0.00628506
uxuA/gntP	4549019-4549040	tcttgtgatgtggttaaccaat	known	0.138176	0.0804699
b1729	1808868-1808889	atataagagccagctcacagtt	novel	0.138664	0.0440875
fsr/ushA	503964-503985	tagtctggtaataatcacaaat	novel	0.139519	0.165125
glyX	4390021-4390042 4390014-4390035	aaaagtgctgcaaagcacagac aaatttgaaaagtgctgcaaag	novel	0.154732	0.140083
yagA/yagE	281363-281384	aaatttaagctggatcacatat	novel	0.154749	0.229238
b2097/yegT	2176736-2176757	aaacttgaccgcgctaacattt	novel	0.15524	0.139531
uidA	1694255-1694276	taatgcgatctatatcacgctg	novel	0.155455	0.140472
yeiP	2263110-2263131	tgacgcgagttaccgcacattt	novel	0.157914	0.3219
b2682	2807570-2807591	cagtctgataaggttaagatat	novel	0.161329	0.0482651
araF/yecI	1984607-1984628	ttttgcgagatggctctcatta	novel	0.162046	0.0257046
b1472	1544195-1544216	catttcgacttcgatcacatat	novel	0.164292	0.150997
flu	2069259-2069280	gactctgagtctgctcacaaaa	novel	0.164502	0.2285
yihU/yihV	4071243-4071264	aaaagtgacggctgtcaatttt	novel	0.164568	0.247645
celA	1819823-1819844	aaatgtgaagagggtcataacc	known	0.164798	0.0016101
fimC	4541848-4541869	taatgtgataacaggaacagga	novel	0.165092	0.152758
ilvC/ilvY	3955525-3955546 3955477-3955498	tatagtgaattcaatctcgcaa caatgtgacgttgtgaatatat	novel	0.165229	0.0918674
yicJ/selC	3833666-3833687	taacgctaccacgatcacataa	novel	0.169185	0.154062
wzzB	2096362-2096383 2096392-2096413	attcacgaggattatcgctaaa attcattatttttatcacttat	novel	0.169701	0.170886
b1824	1905877-1905898	aaatgtgatattgcacgcacta	novel	0.172731	0.180456
ompA	1019443-1019464	atgcctgacggagttcacactt	known	0.172996	0.191104
pheP	601142-601163 601115-601136	aaaggtgcccctcaacaaaaaa tcttgcgacgatgggcactaaa	novel	0.176536	0.163786
yecN	1950236-1950257	gaatttgccacctatcatagac	novel	0.177584	0.287334
tyrV	1286706-1286727 1286679-1286700	gattgtgaaagtttgcactcat aagggtgagaaccttcgactaa	novel	0.184351	0.170247
b2446	2560045-2560066	tattgcggtttttgtcaatttt	novel	0.191918	0.172625
cyaA/hemC	3988594-3988615	aggtgttaaattgatcacgttt	known	0.201772	1.99625e-05

## Sheet: crp_aligned_data_ecsal_results.
gene(s)	site(s) genome coordinates	site(s) sequence	known or novel site	q-value for aligned E.coli-S.typhi database search	q-value with combined evidence from independent species
mtlA/yibI	3769746-3769767 3769629-3769650	ttatgtgattgatatcacacaa aaatgtgacactactcacattt	known	2.1852e-08	7.06793e-13
yjcB/yjcC	4272748-4272769	aattgtgatatagttcacaaaa	novel	2.83771e-05	8.10773e-06
gcd/hpt	141284-141305	aattgtgatgacgatcacacat	novel	0.000101588	0.000215786
b2146	2231941-2231962	atttgtgaatcttttcacagtt	novel	0.000107967	2.94456e-05
fucA/fucP	2932050-2932071 2932090-2932111	ttatgtgactaccatcacttta taatatgacggcggtcacactt	known	0.00011759	3.43764e-05
proP	4327853-4327874	atgtgtgaagttgatcacaaat	known	0.000239613	0.00256811
ygcW/yqcE	2898417-2898438 2898474-2898495	cactgtgattacgatcacatta ttgtgtgagagtaatcacgctt	novel	0.000379141	0.000165874
flhD	1976480-1976501	ttgtgtgatctgcatcacgcat	known	0.000924739	0.000378302
gapA/yeaA	1860569-1860590	aatcgtgatgaaaatcacattt	novel	0.000938876	9.49709e-07
ycdZ	1099416-1099437	aagtgtgatctacgtcactcat	novel	0.000978204	2.03032e-05
tsr/yjiY	4589059-4589080	atatgtgattcatatcacatat	novel	0.00133773	0.00617132
udp/ysgA	4013874-4013895	ttatgtgatttgcatcactttt	known	0.00164934	5.49268e-07
ydeA	1614958-1614979	aaacgcgatccagatcacaaat	novel	0.00168454	0.00369156
b2248	2360285-2360306 2360344-2360365	ggatttgatgcgcttcacaatt atccgtgcgctgattcacaaat	novel	0.00173528	0.000805668
glpA/glpT	2350502-2350523	aaatgtgaattgccgcacacat	known	0.00173574	6.45698e-10
mglB	2238617-2238638	atctgtgagtgatttcacagta	novel	0.00185141	2.52097e-08
qseA/yhcR	3387118-3387139	ttatgtgatctaaatcactttt	novel	0.00207128	0.00024374
tdcA/tdcR	3264767-3264788 3264872-3264893	atttgtgagtggtcgcacatat ttttttgacaaaaatcagggtt	known	0.00239494	0.00134715
treF/yhjA	3667120-3667141	aaacgtgatccaccgcacgctt	novel	0.00255463	0.00147085
folA	49634-49655	aagagtgacgtaaatcacactt	novel	0.00275448	0.0274237
b1458	1528511-1528532	aattgtgatgtaaatcacgatt	novel	0.002782	0.00163647
tnaL	3885970-3885991	gattgtgattcgattcacattt	known	0.00412048	0.00243003
cycA	4427244-4427265	ttttgtgagctgtttcgcgtta	novel	0.00429166	0.00179131
pckA/yhgE	3530319-3530340 3530216-3530237	tttcgtgacaggaatcacggag gaatgcgattccactcacaata	known	0.00438849	8.0934e-05
caiT/fixA	42068-42089 42245-42266	aaatgtgataccaatcacagaa tattgttaagttcctcaccaat	known	0.00445912	0.00257638
yeiC	2257470-2257491 2257525-2257546	ttttgtgagcctgctcaaatct ttctgtgcatcccgtcacaaat	novel	0.00455424	0.00260242
ygfT/ygfU	3029250-3029271 3029045-3029066	aattgcggaggcaatcacataa taatttgaactcagtcgcaaaa	novel	0.00463826	0.00282329
b2343/fadL	2459057-2459078	aagtgtgatttcggtcacttat	novel	0.00474359	0.00327566
sbmC	2079356-2079377	gagtgcgagtctgctcgcataa	novel	0.00566865	0.00322335
gntK	3575335-3575356	aaatttgaagtagctcacactt	novel	0.00610531	0.00352229
adhE/ychE	1297564-1297585	aaatttgatttggatcacgtaa	novel	0.00726364	2.74693e-05
aer/ygjG	3216928-3216949 3216800-3216821	attgctgcgcaaatgcacgttt aattgcgatctaaatcaaatta	novel	0.00733482	0.000108236
yeeF	2085098-2085119 2085321-2085342	ttacgcgacggttatcaccgta tattctgacaagcctctcattc	novel	0.00740811	0.0217014
aroH	1786395-1786416 1786353-1786374	tatcgtgatgcgcatcacttcc aggtgtgacacacctcgcactt	novel	0.00748768	0.00261979
b0822	859296-859317	atttgtgctctgcgtcacattg	novel	0.00791029	0.00461434
cdd	2229736-2229757 2229786-2229807	atttgcgatgcgtcgcgcattt taatgagattcagatcacatat	known	0.00798436	6.94593e-10
galP	3086221-3086242	tgatgtgatttgcttcacatct	novel	0.00805933	0.00488844
dadA/ycgB	1236678-1236699	agatgtgagccagctcaccata	known	0.00846025	0.00391486
lacZ	365618-365639	taatgtgagttagctcactcat	known	0.009198	0.00261146
deaD	3305579-3305600	tactttgagccggttcacactt	novel	0.00920256	0.000221701
nagB/nagE	702991-703012 703025-703046	ttttgtgagttttgtcaccaaa aaatttaattcgtatcgcaaat	known	0.00921405	0.00167285
yhaU/yhaG	3272796-3272817 3272713-3272734	aaatgtgatcaatgtcaatcat ttatgtgcatatgctcaaaata	novel	0.00938862	0.0233015
uxaC/exuT	3242592-3242613	aaaggtgagagccatcacaaat	novel	0.00948944	0.000697032
ycfQ/ycfR	1168209-1168230	agatgtgatctggatcacatac	novel	0.00949021	0.0340823
dacD/sbcB	2080647-2080668	aaatgagagggtagtcacattt	novel	0.00958567	0.00599105
serC	956721-956742 956763-956784	ttgtgtgatgcaagccacattt cattgcgatgtgtgtcactgaa	novel	0.00960983	0.0869034
b2462	2573907-2573928	cttagtgatctacctcaccttt	novel	0.010277	0.00700024
ygbI/b2736	2859363-2859384 2859394-2859415	tatggtgatctgattcacataa tattgtgaatataagcgctgga	novel	0.0105126	0.002299
serA	3056619-3056640	tttggtgacatgtgtcacgctt	novel	0.0105685	0.000240038
malE/malK	4244172-4244193 4244109-4244130	tttcgtgatgttgcttgcaaaa ttctgtaacagagatcacacaa	known	0.0107221	1.4864e-05
mutH/ygdP	2967307-2967328	attcgtgacccaggtcacacct	novel	0.0107755	0.0306822
rhaB/rhaS	4095135-4095156 4095170-4095191	aattgtgaacatcatcacgttc aaatgcggtgagcatcacatca	known	0.0108511	0.0280405
fruB/yeiO	2261672-2261693	aattgtgcagcacatcaaactt	novel	0.0109411	0.000692181
malP/malT	3550226-3550247 3550576-3550597	ttaagtggttgagatcacattt gaatttgcactgtgtcacaatt	novel	0.0110082	0.00618843
nupG	3103566-3103587 3103616-3103637	aaatgttatccacatcacaatt ttatttgccacaggtaacaaaa	known	0.0110859	0.00823955
ykfA	268435-268456	ttttgtgaaggctctcactttt	novel	0.0118754	0.00886697
nanA	3371305-3371326	tttagtgaagcagatcgcatta	known	0.0141849	0.0728695
citA/citC	651241-651262	aattttgatttatttcacatag	novel	0.0164294	0.0189756
b2878	3013941-3013962 3013911-3013932	agtttcgagccgcctcacattt acctgtgagttcattcacaaaa	novel	0.0166563	0.0120758
yehU/yehV	2212749-2212770 2212721-2212742	ttgagtgatcgtactcacgaat ttttctgcaagagttcaaagaa	novel	0.0167153	0.00998266
idnD/idnK	4492034-4492055	tgacgtgatcttcatcacaaat	novel	0.0195248	0.0142416
sgaT/yjfR	4417434-4417455	atttgcgggtcgcgtcacattt	novel	0.0195862	0.0130166
deoC/yjjI	4614743-4614764 4614796-4614817	ttatttgaaccagatcgcatta aattgtgatgtgtatcgaagtg	known	0.0209621	0.00111728
ptsG	1156938-1156959	aaacgtgatagccgtcaaacaa	known	0.0211718	0.000896119
pth/ychH	1257909-1257930	atgtgcgggcgtgatcacaatt	novel	0.0212962	0.0638838
ydaJ/ydaK	1402612-1402633	ctacgtgaaccgggtcacactt	novel	0.0230811	0.0955617
purH/rrsE	4205452-4205473	ttgtgtgaagtgattcacatcc	novel	0.0249586	0.00744992
yidA	3874615-3874636	atttttgagcggaatcgcgtta	novel	0.0252371	0.0195581
sgcX	4529285-4529306 4529335-4529356	tcacgtgaacgttctcacaatt ttattccactcggctcacataa	novel	0.025633	0.0190181
yaeG	182354-182375	atctgtgaacttcaccacaact	novel	0.0261069	0.0584798
glnA/yihK	4055704-4055725 4055862-4055883	caatttaaaagttggcacagat ctttgtgatcgctttcacggag	novel	0.0281779	0.00919764
ompA	1019443-1019464	atgcctgacggagttcacactt	known	0.0292715	0.0643045
chpS/yjfA	4445937-4445958 4445847-4445868	aactctgctggcattcacaaat ttttgcgagacgactcgcattc	novel	0.0293139	0.0217588
kdgT	4099091-4099112	ttttgtgatcaatttcaaaata	novel	0.0294513	0.0220884
bax/malS	3734974-3734995	ttttgcgataacccccacattt	novel	0.0297326	0.0703006
dsdC/dsdX	2475713-2475734 2475743-2475764	aattgagatatggttcacttta tggagtgatttacatctaaaaa	novel	0.0297372	0.0509767
rhaT/sodA	4098230-4098251	agatgtgaagcaaatcacccac	known	0.0297452	0.043558
xylA/xylF	3728507-3728528	ttttgcgagcgagcgcacactt	novel	0.0298712	0.000487101
araB/araC	70158-70179	ttatttgcacggcgtcacactt	known	0.0323747	0.0153558
rnk	643309-643330	gaatgtgacgcaaatcacttca	novel	0.0324714	0.137798
ybiS/ybiT	855062-855083 855147-855168	aaatgtgatttcgtacacatct agatatgacaaaccgcgcatta	novel	0.0326794	0.143592
frwC	4139962-4139983 4139907-4139928	agttatgaggcggatcgcattt atttgcgacgcgtctcacaaga	novel	0.0329511	0.00538719
otsB	1980480-1980501	aatggcgacccccgtcacactg	novel	0.0337792	0.0264497
dctA	3681199-3681220	ttgtgcgagccagctcaaactt	novel	0.0343088	0.0581788
yjhI	4523465-4523486	aagtgtgtacaagatcacattt	novel	0.0345855	0.0272201
dsrA/b1955	2023412-2023433	aggggtgacgtgcgtcacattt	novel	0.0348161	0.0273323
cspE	656401-656422	taacgcgacttttatcactttt	novel	0.034956	0.171625
eco/napF	2301689-2301710	aaacgggcttttgctcacattt	novel	0.0354109	0.0123056
ymfE/lit	1197583-1197604	atacgtgctactgatcacaata	novel	0.0357906	0.0283746
agaR/agaZ	3276436-3276457	ttttctgatctgattcacaaaa	known	0.036533	0.00332009
atpI	3920310-3920331	atatgtgatctgaagcacgctt	novel	0.036561	0.00438055
yhjE	3672261-3672282 3672322-3672343	ttatgtgaagcatttcatagaa atttttgaccatttccgcgatt	novel	0.0368728	0.0903226
yhaB	3265271-3265292	ttttgtgttgaggatcacaaaa	novel	0.0369736	0.0304296
ilvC/ilvY	3955525-3955546	tatagtgaattcaatctcgcaa	novel	0.0386871	0.0333516
b2450	2562444-2562465	ttttgtgatctgcgtcaatatt	novel	0.0398643	0.032432
b2392/nupC	2510948-2510969 2510978-2510999	tcctgtgacaggcttcaaaaat aaacgagatctgacacacacta	novel	0.0401157	0.0394406
b2097/yegT	2176736-2176757	aaacttgaccgcgctaacattt	novel	0.0429761	0.0342411
ycjM	1368098-1368119	ttatttgcgtcagctcacaaat	novel	0.0430265	0.034148
fdrA/ylbC	545799-545820	ctgtgtgatattcatcacctta	novel	0.0433321	0.0344525
ygeV/ygeW	3004116-3004137 3003939-3003960	atgtgtggggttgatcacaaat aaatgtgatatctcttccataa	novel	0.0434158	0.0343853
yeaQ	1877356-1877377	ctccgtgatgctcgtcacaaat	novel	0.0448255	0.0644872
uxuA/gntP	4549019-4549040	tcttgtgatgtggttaaccaat	known	0.045057	0.0312379
ompF	986426-986447	aaatatgacggtgttcacaaag	novel	0.0450756	0.00165046
araE	2980314-2980335	aattggaatatccatcacataa	novel	0.0473411	0.0386012
aldA	1486144-1486165	ttttatgaagcccttcacagaa	known	0.0474971	0.0389625
b1541	1627134-1627155	agatgtgagcttgatcaaaaac	novel	0.0475597	0.0806698
eaeH/ykgM	312540-312561	ttttttgacatgtatcacaaat	novel	0.0484527	0.0393451
rhlE/ybiH	829968-829989	atttatgcgctgcgtcacaaaa	novel	0.0485054	0.102288
cfa	1739357-1739378	ttctgcgagatttctcacaaag	novel	0.0486363	0.160546
rrsH	223496-223517	ggatgtgaatcacttcacacaa	novel	0.0486963	0.0394735
tesB/ybaY	474502-474523	aagtgtggcacacatcacgcat	novel	0.0501198	0.0061376
folE/yeiG	2241752-2241773	ttatgtgcgccgcctcacgcac	novel	0.0502572	0.0240278
yiaJ/yiaK	3740187-3740208	gatcgtgaactacggcacactt	novel	0.0507626	0.0144554
yaiE	407332-407353	ttgcgtgacagccagcgcctct	novel	0.0547845	0.0428664
b1824	1905877-1905898 1905711-1905732	aaatgtgatattgcacgcacta aagtggaagacgtatcgagatt	novel	0.0549177	0.0703356
b2448	2561441-2561462	ttttgtgatgcagatcgctttt	novel	0.0593352	0.0491634
cpdB/cysQ	4434207-4434228	aattgtggcattcttcactgtt	novel	0.0596002	0.0321883
b1729	1808868-1808889	atataagagccagctcacagtt	novel	0.0596374	0.0221226
yjbA	4237839-4237860	aatatagatctccgtcacattt	known	0.059644	0.0144163
treB	4463834-4463855	aattgtgatcttcgctgcgttt	novel	0.0596766	0.00686408
b2659	2786869-2786890	tttgttgcttttgatcacaata	novel	0.0600109	0.0502219
ybfM	707378-707399	atatgtgcggttgctcatgttc	novel	0.0600532	0.0195018
ansB	3098851-3098872 3098801-3098822	ttttgttacctgcctctaactt taaattgtttaacgtcaaattt	known	0.060405	0.017029
yihU/yihV	4071243-4071264	aaaagtgacggctgtcaatttt	novel	0.061704	0.126522
ylcE/ybcY	582053-582074	atttgtgaattaaatcaattat	novel	0.0660934	0.0578887
ascF/ascG	2837370-2837391	tcaggtgaccggtttcacaaat	novel	0.0662056	0.090849
cspD/yljA	921972-921993 922001-922022	tagcgttaactgcttcaaattt atcagcgacatctgtcacattc	novel	0.0664348	0.0436544
ybiJ	837195-837216	aaacgtgatactcatcacatcg	novel	0.066471	0.0344171
ybeK	683711-683732 683658-683679	aattgcgcgccatctcacgctt tggcgttacccttgtcgcaaag	novel	0.0695	0.0495138
mlc	1666675-1666696	aaatgtgctgttaatcacatgc	novel	0.0716802	0.000241626
yejG	2276469-2276490 2276436-2276457	atttatgtaaaaagtcacatca aaggttgagttagatcgcagaa	novel	0.07847	0.0388952
gntT	3543959-3543980	taatatgaccaacctctcataa	known	0.0788562	0.00351876
ybeD	661938-661959	aagtgtaatttccgtccccata	novel	0.0792586	0.0758571
wzzB	2096392-2096413 2096362-2096383	attcattatttttatcacttat attcacgaggattatcgctaaa	novel	0.0794263	0.0905639
b1964/b1963	2031772-2031793	taatgtgcgcctgatcacacca	novel	0.0795081	0.0696345
glpD/glpE	3559530-3559551	taatgttatacatatcactcta	known	0.0795445	0.00329415
rbsD	3930875-3930896	cgtttcgaggttgatcacattt	novel	0.0796265	0.00613527
csiE	2663351-2663372	ttctgtgacgcttgccaacatt	novel	0.0796633	0.122159
yhhX/yhhY	3578595-3578616	aagcacgacattgctcacattg	novel	0.0797948	0.0687705
pgpB/ribA	1337230-1337251	taacgagaaggggttcacctaa	novel	0.0827841	0.146927
b2463/talA	2576633-2576654	atgagtgcgttaattcacactt	novel	0.0836451	0.000634956
spr	2267781-2267802 2267869-2267890	tcatgtaaaaccgctcgccaag ttttgtgcgttagtccacagat	novel	0.0844367	0.00445204
sbm	3058723-3058744 3058674-3058695	ttccttgaatcacatcacaaaa aataatgcctgatagcacatat	novel	0.0897103	0.0806828
malI/malX	1697225-1697246 1697285-1697306	aaacgttttatctgtcacataa tagtgaggcataaatcacatta	novel	0.0918066	0.0821127
mltB/srlA	2823762-2823783	aagtgttattttgatcgcaaaa	known	0.0925688	0.339419
cyaA/hemC	3988594-3988615	aggtgttaaattgatcacgttt	known	0.0931367	9.08381e-06
argG/metY	3316025-3316046 3316025-3316046	tatagtgatccacgccacattt tatagtgatccacgccacattt	novel	0.0940342	0.338452
ydgR	1710351-1710372	attcgtgatcaagatcacgatg	novel	0.0944186	0.00889752
yjbJ	4256769-4256790	aaaagtgaacgtactctcattc	novel	0.0969093	0.283304
hyfA	2599020-2599041	tctcgtgatcaagatcacattc	novel	0.0982196	0.0893443
tsx	431345-431366	aactgtgaaacgaaacatattt	known	0.098753	0.000658763
