# Supplementary material for: PhyloScan: identification of transcription factor binding sites using cross-species evidence
Source: Algorithms Mol Biol. 2007 Jan 23;2:1. doi: 10.1186/1748-7188-2-1 (PMC1794230; doi:10.1186/1748-7188-2-1)
Supplement: Additional file 4 — Supplementary Table 4. This table lists the sites and the q-values for each of the PurR binding site prediction experiments in Table 1 of the text. [file 1748-7188-2-1-S4.xls]

## Sheet: purR_non_aligned_data_results
gene(s)	site(s) genome coordinates	site(s) sequence	known or novel site	q-value for E.coli database search	q-value with combined evidence from independent species
purT/yebG	1928852-1928867	acgcaaacgttttcgt	known	0.000329059	4.89742e-12
purL/yfhD	2693640-2693655	acgaaaccgtttgcgt	known	0.00175006	8.75636e-07
purE	552395-552410	aggaaaacggttgcgt	known	0.0020787	3.98179e-10
rrsE/purH	4205218-4205233	acgaaaacgtttgcgc	known	0.00220691	0.000848812
cvpA	2428840-2428855	aagaaaacgtttgcgt	known	0.00311044	2.03839e-16
purC	2595792-2595807	acgcacacgtttgcgt	known	0.00528194	1.44056e-05
yjcD	4275928-4275943 4275786-4275801	agctaaacgtttgctt acgataacgtttgcgc	novel	0.00599137	6.14069e-09
sdaC	2925844-2925859	acgcaaacgtttccct	novel	0.00626782	0.00033253
purM/upp	2619138-2619153	tcgcaaacgtttgctt	known	0.00638984	1.6429e-13
pyrD	1003889-1003904	cggaaaacgtttgcgt	known	0.00709156	0.000524714
codB	354064-354079	acgaaaacgattgctt	known	0.00738881	0.00328392
b1657/purR	1735808-1735823	aggcaaacgtttacct	known	0.00743164	0.0185788
pyrC	1121882-1121897	gcggaaacgttttcct	known	0.00772321	0.00124152
glyA/hmpA	2683646-2683661 2683702-2683717	acgcaaacgattacct cggaaacggatttctt	known	0.00893136	0.00190803
gltS/yicE	3826504-3826519	tggcaaacgtttgctt	novel	0.00971632	0.000116451
tsx	431376-431391	acgtaatcgattgcgt	novel	0.0146335	0.0303698
b2682	2807520-2807535	cagcaaccgttttcgt	novel	0.0183734	0.135885
ygeW/ygeV	3004071-3004086	agccaaacgttttcgt	novel	0.0367585	0.0287675
yieH/yieG	3894338-3894353 3894370-3894385	acggcaacgattgcgt acgaaaacgttaaact	novel	0.0526655	0.145704
xseA/guaB	2632144-2632159	gcgtaaccgattgcat	known	0.0659101	2.51114e-05
gcvT	3048778-3048793	acgcaatcgttctctt	known	0.102283	0.0251391
ycdO	1081417-1081432	acgcaaactcttgctt	novel	0.106516	0.130822
ydcP	1504735-1504750	gggaaaactatttcgc	novel	0.120406	0.102568
yjhA/fimB	4538425-4538440	aagcaaacgttcgctt	novel	0.12518	0.254073
ascF/ascG	2837448-2837463 2837372-2837387	gtgaaaccggtttctt aggtgaccggtttcac	novel	0.130385	0.108654
carA	29415-29430	gcgcaagcgttttcca	known	0.205321	0.00391983
yfjP	2765484-2765499	gggaacacgttttccc	novel	0.232422	0.174317
asnW	2056188-2056203	ttgaaatcgtttgctg	novel	0.266504	0.237693
yhhQ/yhhP	3606689-3606704	aggttaacgattgcgt	novel	0.273425	0.00161868
yigJ	4005335-4005350 4005507-4005522	ccgtaaacgtttcccc gcgtaatggtttgggc	novel	0.274719	0.498142
rplL	4178089-4178104	acgcattcgcttacgt	novel	0.276644	0.135979
wecD	3972140-3972155 3972113-3972128	gcgccatcgtgcgcat gggaaaacgccttctt	novel	0.281878	0.360629
ydiJ/b1688	1766918-1766933	agtaaatcgtttgcgt	novel	0.285054	0.498324
yfaD	2354777-2354792	gcgtacacgattccgt	novel	0.305577	0.259741
b2340	2454889-2454904	aagaaaacggtggccg	novel	0.32879	0.606148
ntpA	1946744-1946759	acgcgaatgatttcgt	novel	0.366285	0.577942
mdoG/ymdD	1108399-1108414	gtgaaaacggttgcaa	novel	0.368707	0.108265
b2611/ffh	2745831-2745846 2745832-2745847	gtggaaacggttggcc tggaaacggttggccg	novel	0.377042	0.626444
b2878	3013767-3013782	agttaaacgattgcgt	novel	0.382473	0.324271
ebgA	3220109-3220124	cggcaatcgtttttgc	novel	0.39176	0.330819
rpsJ	3451107-3451122 3450935-3450950	acgcaagcgtattgct acgaaaatgattactc	novel	0.421699	0.25455
yifK	3978419-3978434	acgaaaacatttgcaa	novel	0.440655	0.573806
b0309	323847-323862	ctgaaaacgggttccc	novel	0.453281	0.382178
yhfC/ppiA	3490098-3490113	tagcaaccgattgcaa	novel	0.473234	0.641884
xasA	1568644-1568659 1568625-1568640	gggacaccgttaccgt cccgaaacgggttcgt	novel	0.515276	0.459064
b1757	1837424-1837439	acgcaaagtttttctc	novel	0.51776	0.471532
cytR	4122115-4122130	gtgaaaacggttacag	novel	0.518777	0.00142741
secB	3781801-3781816	atgccaacgttcacac	novel	0.522386	0.348169
purA	4402243-4402258	aagcaaacggtgattt	known	0.52327	0.334712
ybhM	819912-819927	gcggaagcgttttctg	novel	0.52463	0.466338
kch	1308547-1308562	aagaacacggttgcaa	novel	0.52648	0.313692
b1240	1294546-1294561	aagaaaacggctccct	novel	0.528154	0.49173
glcB	3121827-3121842	atctcctcgttttcgc	novel	0.529079	0.543123
ytfQ/ppa	4447394-4447409 4447453-4447468	atgaaagcgattacaa acgcaatctgttacat	novel	0.532205	0.64913
adiY	4335749-4335764	atgaaaacgttgccat	novel	0.533459	0.471906
serA	3056510-3056525	atatgaacgtttgcgt	novel	0.536081	4.74016e-05

## Sheet: purR_aligned_data_nosal_results
gene(s)	site(s) genome coordinates	site(s) sequence	known or novel site	q-value for E.coli (reduced) database search	q-value with combined evidence from independent species
purT/yebG	1928852-1928867	acgcaaacgttttcgt	known	0.000316527	3.54363e-12
purE	552395-552410	acgcaaccgttttcct	known	0.0011602	2.41649e-10
purL/yfhD	2693640-2693655	acgcaaacggtttcgt	known	0.00147261	4.92987e-07
codB	354064-354079	acgaaaacgattgctt	known	0.00170339	0.000851693
purH/rrsE	4205218-4205233	gcgcaaacgttttcgt	known	0.00173123	1.06227e-12
cvpA	2428840-2428855	acgcaaacgttttctt	known	0.00189555	1.27924e-16
purM/upp	2619138-2619153	tcgcaaacgtttgctt	known	0.0019537	4.4203e-14
yjcD	4275928-4275943 4275786-4275801	agctaaacgtttgctt acgataacgtttgcgc	novel	0.0020751	1.39161e-09
purC	2595792-2595807	acgcaaacgtgtgcgt	known	0.0034384	1.23567e-05
pyrD	1003889-1003904	cggaaaacgtttgcgt	known	0.00515444	0.000440117
sdaC	2925844-2925859	acgcaaacgtttccct	novel	0.00524178	0.000242861
pyrC	1121882-1121897	aggaaaacgtttccgc	known	0.00567351	0.000889622
gltS/yicE	3826504-3826519	aagcaaacgtttgcca	novel	0.00863405	9.35066e-05
glyA/hmpA	2683646-2683661 2683702-2683717	aggtaatcgtttgcgt aagaaatccgtttccg	known	0.00931666	0.00198056
tsx	431376-431391	acgcaatcgattacgt	novel	0.0144708	0.0273321
ygeV/ygeW	3004071-3004086	acgaaaacgtttggct	novel	0.0434563	0.0267424
guaB/xseA	2632144-2632159	atgcaatcggttacgc	known	0.0754816	9.76132e-05
yigJ	4005335-4005350	ccgtaaacgtttcccc	novel	0.0774241	0.186894
gcvT	3048778-3048793	aagagaacgattgcgt	known	0.094087	0.0214136
ycdO	1081417-1081432	acgcaaactcttgctt	novel	0.120356	0.126023
ydcP	1504735-1504750	gggaaaactatttcgc	novel	0.135136	0.0945952
b1688/ydiJ	1766918-1766933	agtaaatcgtttgcgt	novel	0.151678	0.240255
ascF/ascG	2837448-2837463 2837372-2837387	gtgaaaccggtttctt aggtgaccggtttcac	novel	0.152027	0.10789
ntpA	1946744-1946759	acgaaatcattcgcgt	novel	0.168784	0.378805
ylaD	479197-479212	atgggaacgttctctt	novel	0.175198	0.00393702
carA	29415-29430	gcgcaagcgttttcca	known	0.178826	0.00343988
yfjP	2765484-2765499	gggaacacgttttccc	novel	0.23089	0.178115
yhhP/yhhQ	3606689-3606704	acgcaatcgttaacct	novel	0.239735	0.185696
mdoG/ymdD	1108399-1108414	gtgaaaacggttgcaa	novel	0.271668	0.0745258
rplL	4178089-4178104	acgcattcgcttacgt	novel	0.279782	0.133689
wecD	3972140-3972155 3972113-3972128	gcgccatcgtgcgcat gggaaaacgccttctt	novel	0.281357	0.350403
asnW	2056188-2056203	cagcaaacgatttcaa	novel	0.286324	0.234932
b2340	2454889-2454904	cggccaccgttttctt	novel	0.295591	0.579782
yfaD	2354777-2354792	gcgtacacgattccgt	novel	0.305017	0.259264
yifK	3978419-3978434	acgaaaacatttgcaa	novel	0.377283	0.513483
adiY	4335749-4335764	atggcaacgttttcat	novel	0.38622	0.307221
ebgA	3220109-3220124	cggcaatcgtttttgc	novel	0.386604	0.335056
b2878	3013767-3013782	agttaaacgattgcgt	novel	0.389761	0.338923
b2611/ffh	2745831-2745846 2745832-2745847	gtggaaacggttggcc tggaaacggttggccg	novel	0.392303	0.635077
ppiA/yhfC	3490098-3490113	ttgcaatcggttgcta	novel	0.397354	0.510613
ftsJ/yhbY	3325331-3325346 3325343-3325358	acgcaattggttacga gcgtaaaaatttacgc	novel	0.444954	0.388851
purA	4402243-4402258	aagcaaacggtgattt	known	0.446869	0.305535
cytR	4122115-4122130	ctgtaaccgttttcac	novel	0.449069	0.00110234
yieG/yieH	3894370-3894385	agtttaacgttttcgt	novel	0.451263	0.00356277
b0309	323847-323862	gggaacccgttttcag	novel	0.45308	0.382008
gidB	3921337-3921352	aagcacccgcttacca	novel	0.457803	0.06929
asnB	698476-698491	gccaaatcgcttgcgc	novel	0.466263	0.492944
serA	3056510-3056525	acgcaaacgttcatat	novel	0.495656	3.89194e-05

## Sheet: purR_aligned_data_ecsal_results
gene(s)	site(s) genome coordinates	site(s) sequence	known or novel site	q-value for aligned E.coli-S.typhi database search	q-value with combined evidence from independent species
purT/yebG	1928852-1928867	acgcaaacgttttcgt	known	4.25421e-06	5.92495e-14
codB	354064-354079	acgaaaacgattgctt	known	4.43385e-05	8.06155e-06
cvpA	2428840-2428855	acgcaaacgttttctt	known	4.45973e-05	5.43269e-18
purL/yfhD	2693640-2693655	acgcaaacggtttcgt	known	4.49596e-05	2.57568e-08
purE	552395-552410	acgcaaccgttttcct	known	4.79902e-05	1.48644e-11
purH/rrsE	4205218-4205233	gcgcaaacgttttcgt	known	8.48257e-05	6.41689e-14
purM/upp	2619138-2619153	tcgcaaacgtttgctt	known	0.000109749	2.6327e-15
yjcD	4275928-4275943 4275786-4275801	agctaaacgtttgctt acgataacgtttgcgc	novel	0.000129385	1.60541e-10
pyrC	1121882-1121897	aggaaaacgtttccgc	known	0.000159861	3.19387e-05
sdaC	2925844-2925859	acgcaaacgtttccct	novel	0.00037039	2.35565e-05
gltS/yicE	3826504-3826519	aagcaaacgtttgcca	novel	0.000391934	6.26743e-06
glyA/hmpA	2683646-2683661	aggtaatcgtttgcgt	known	0.000538904	0.000187655
tsx	431376-431391 431388-431403	acgcaatcgattacgt gtgtaaacgtgaacgc	novel	0.00119021	0.00291893
purC	2595792-2595807	acgcaaacgtgtgcgt	known	0.00141254	6.59672e-06
guaB/xseA	2632144-2632159	atgcaatcggttacgc	known	0.00273226	6.91824e-06
gcvT	3048778-3048793	aagagaacgattgcgt	known	0.0168952	0.00376843
carA	29415-29430	gcgcaagcgttttcca	known	0.0273781	0.000539377
ygeV/ygeW	3004071-3004086	acgaaaacgtttggct	novel	0.0369846	0.0256047
b1688/ydiJ	1766918-1766933 1767058-1767073	agtaaatcgtttgcgt gcgtcgacgatttgac	novel	0.0519907	0.10977
yhhP/yhhQ	3606689-3606704	acgcaatcgttaacct	novel	0.0610418	0.0732839
ydcP	1504735-1504750	gggaaaactatttcgc	novel	0.0656991	0.0510993
ycdO	1081417-1081432	acgcaaactcttgctt	novel	0.103621	0.121275
galS	2239784-2239799	ctgtaaccgtttccat	novel	0.105493	0.000353867
galE	791357-791372	gtgtaaacgattccac	novel	0.128373	0.0143365
ascF/ascG	2837448-2837463 2837372-2837387	gtgaaaccggtttctt aggtgaccggtttcac	novel	0.132589	0.103585
yigJ	4005335-4005350	ccgtaaacgtttcccc	novel	0.195575	0.377671
b2611/ffh	2745831-2745846	gtggaaacggttggcc	novel	0.203125	0.480484
yfjP	2765484-2765499	gggaacacgttttccc	novel	0.225943	0.175734
talB/yaaJ	8188-8203 8147-8162	ggcagaccggttacat ttgtcggcggttgcgc	novel	0.240319	0.00263883
yifL	3992059-3992074	cgctaaacgcttgctt	novel	0.249252	0.473184
galP	3086205-3086220	gtgtaagcgattacac	novel	0.250163	0.192433
b2475	2594870-2594885	agacaaccgctctcgg	novel	0.251246	0.0010209
ylaD	479197-479212	atgggaacgttctctt	novel	0.256092	0.00606568
asnW	2056188-2056203	cagcaaacgatttcaa	novel	0.256179	0.213482
cytR	4122115-4122130	ctgtaaccgttttcac	novel	0.261797	0.000500173
dacB/greA	3326532-3326547	gggtcatcgtttactt	novel	0.263947	0.0617126
yfaD	2354777-2354792	gcgtacacgattccgt	novel	0.285957	0.240464
hcaT	2665898-2665913	caacattcgattaacc	novel	0.315679	0.36121
purA	4402243-4402258	aagcaaacggtgattt	known	0.31651	0.222512
b2878	3013767-3013782	agttaaacgattgcgt	novel	0.353628	0.316792
serA	3056510-3056525	acgcaaacgttcatat	novel	0.353893	1.86709e-05
