# Supplementary material for: PhyloScan: identification of transcription factor binding sites using cross-species evidence
Source: Algorithms Mol Biol. 2007 Jan 23;2:1. doi: 10.1186/1748-7188-2-1 (PMC1794230; doi:10.1186/1748-7188-2-1)
Supplement: Additional file 2 — Supplementary Table 2. This table lists the orthologs and the orthologous intergenic regions used in this study. [file 1748-7188-2-1-S2.xls]

## Sheet: inparanoid_orthologs_coords_tab
ECOL	upstream intergenic region	STYP	upstream intergenic region	YPES	upstream intergenic region	HINF	upstream intergenic region	VCHO	upstream intergenic region	SONE	upstream intergenic region	PAER	upstream intergenic region
aas	2974037-2974620	aas	3026278-3026479	aas	871329-871779	-	-	-	-	-	-	-	-
aat	926656-926699	aat	942119-942165	aat_1539144	1539855-1540075	-	-	VC1735	-	aat	2759406-2759459	aat	2960415-2960454
abc	222646-222832	abc	286353-286541	abc	1216284-1216469	HI0621	656037-656211	VC0907	967741-967975	-	-	PA5503	6195099-6195307
abrB	747038-747146	STY0772	770598-770736	-	-	-	-	VCA0629	-	SO2357	-	PA0751	-
accB	3402255-3403072	accB	3403302-3403697	accB	4080851-4081010	HI0971	1027982-1028136	VC0296	-	accB	536476-536515	accB	5442277-5442302
accD	2431947-2432104	accD	2434625-2434776	accD	3101860-3102092	HI1260	1337074-1337266	VC1000	1070757-1070932	-	-	accD	3493573-3493843
aceA	4214656-4214687	aceA	4266336-4266369	aceA	4171280-4171328	-	-	VC0736	790726-790748	aceA	1550923-1551059	PA2634	2977158-2977754
aceB	4212786-4213056	aceB	4264466-4264736	aceB	4172925-4173347	-	-	VC0734	788753-788948	aceB	1548442-1549275	-	-
aceE	122854-123016	aceE	179225-179386	aceE	3822965-3823162	HI1233	1306524-1306822	VC2414	2587556-2587607	aceE	438316-438399	aceE	5635874-5636154
aceK	4215990-4216174	aceK	4267672-4267774	aceK	4169717-4169974	-	-	-	-	-	-	aceK	1494824-1494958
ackA	2411153-2411489	ackA	2402622-2402960	ackA	-	HI1204	1272140-1272353	VC1098	1168944-1169289	ackA	3045805-3045848	-	-
acnA	1332851-1333854	acnA	1297299-1298277	acnA	2496201-2496566	-	-	VC1338	1421943-1422040	acnA	350148-350230	acnA	1703053-1703378
acnB	131261-131614	acnB	188618-189005	acnB	3815758-3816329	-	-	VC0604	633623-633889	acnB	455359-455779	acnB	1937645-1938025
acpD	1480885-1481141	acpD	1378257-1378456	acpD	2612558-2613024	HI1366	1454205-1454488	-	-	acpD	4590854-4590990	acpD	3611895-3612043
acpP	1150625-1150837	acpP	1189625-1189782	acpP	1823964-1824119	HI0154	171161-171418	VC2020	2174441-2174582	acpP	2898012-2898177	acpP	3325183-3325380
acrA	484844-484984	acrA	526475-526615	acrA	3490809-3490952	-	-	-	-	SO4693	4895769-4896535	mexA	471750-472023
acrB	483628-483652	acrB	525259-525283	acrB	-	HI0895	-	-	-	SO4692	-	mexB	-
acrD	2585449-2585614	acrD	2553565-2553751	YPO3043	3396051-3396464	-	-	-	-	-	-	-	-
acrE	3411103-3411500	-	-	-	-	-	-	-	-	-	-	-	-
acrR	484844-484984	acrR	526475-526615	acrR	3490809-3490952	-	-	-	-	-	-	PA3574	4006145-4006508
acs	4284951-4285342	acs	4360791-4360976	acs	252691-253544	-	-	VC0298	307122-307275	acs	2861729-2861903	acsA	969486-969669
ada	2308426-2308501	ada	2321147-2321229	YPO0072	80936-81123	-	-	-	-	-	-	ada	2329157-2329347
add	1700151-1700256	add	1588422-1588649	-	-	-	-	VC2751	2926455-2926548	add	4936572-4936773	PA0148	168106-168212
adhC	378796-378832	-	-	YPO1502	1706055-1706336	HI0185	200611-200732	-	-	SOA0161	150116-150374	adhC	4064987-4065117
adhE	1297345-1297820	adh	1262572-1263047	adhE	2455281-2456086	-	-	VC2033	2190303-2190522	adhE	2244828-2245142	-	-
adhP	1551893-1551998	adhP	1451383-1451666	-	-	-	-	-	-	-	-	adhA	6106763-6107109
adiA	4338103-4338300	adi	4386085-4386316	YPO1201	1351423-1351494	-	-	-	-	-	-	PA1818	1974628-1974820
adiY	4335508-4335834	adiY	4383518-4383816	-	-	-	-	-	-	-	-	-	-
adk	496216-496398	adk	538648-539065	adk	3475668-3475896	HI0349	376540-376626	VC0986	1050157-1050493	adk	2117318-2117460	adk	4127595-4127757
aefA	485630-485759	STY0522	527267-527387	kefA	3489547-3489788	HI0195_1	208643-208671	-	-	-	-	PA5022	5649427-5649520
aer	3216718-3217023	air	3241779-3242297	aer	1870902-1871823	-	-	VCA0988	940494-940678	SO3404	3543927-3544432	aer	1699948-1700322
agaB	3281642-3281810	-	-	-	-	-	-	-	-	-	-	-	-
agaC	3282285-3282325	STY4015	3877388-3877535	YPO0835	915175-915223	-	-	VC1131	1198581-1199267	-	-	-	-
agaR	3276307-3276554	-	-	YPO0831	910536-911374	-	-	-	-	-	-	-	-
agaZ	3276307-3276554	-	-	agaZ	912149-912200	-	-	-	-	-	-	-	-
agp	1064513-1064807	agp	1113655-1113789	-	-	-	-	-	-	-	-	-	-
ahpC	637857-638167	ahpC	654127-654565	ahpC	3555683-3555983	-	-	VC0731	787290-787492	ahpC	993603-993946	ahpC	158032-158198
ahpF	638729-638945	ahpF	655127-655370	-	-	-	-	-	-	ahpF	992799-993035	ahpF	158760-158906
aidB	4411767-4411837	aidB	4595069-4595155	aidB	398338-398747	-	-	-	-	SO2395	2500730-2500953	PA3972	-
ais	2363641-2363914	ais	2361270-2361543	-	-	-	-	-	-	-	-	-	-
alaS	2820034-2820164	alaS	2826901-2827138	alaS	3686342-3686483	HI0814	866145-866334	VC0545	576349-576523	alaS	3572376-3572656	alaS	986694-986817
aldA	1486057-1486255	-	-	-	-	-	-	-	-	-	-	-	-
aldB	3754232-3754308	aldB	3978418-3978585	-	-	-	-	VC1819	-	aldA	4669105-4669471	PA4022	4501932-4502269
aldH	1360490-1360766	-	-	-	-	-	-	-	-	SO3496	3647640-3647920	PA5312	5983590-5983818
alkA	2145563-2145632	alkA	2170321-2170453	YPO1834	2079537-2079699	-	-	VCA1018	967443-967697	SO3127	3255960-3256136	alkA	1836219-1836366
alr	4263306-4263360	alr	4313128-4313161	alr	327901-327999	HI1575	-	VC0372	-	alr	4063362-4063440	alr	5534093-5534163
amiA	2550270-2550371	amiA	2520336-2520547	-	-	-	-	-	-	-	-	-	-
amn	2052979-2053082	amn	2049494-2049538	amn	2569596-2569830	-	-	-	-	-	-	amn	4450392-4450448
ampC	4376523-4376587	-	-	-	-	-	-	-	-	SO2388	2490509-2491005	ampC	4593880-4594027
ampD	118646-118732	ampD	172414-172500	ampD	3828298-3828409	HI0300	334097-334211	VC2421	2595763-2596057	ampD	-	ampD	5065340-5065492
ampG	452770-452815	ampG	492224-492269	ampG	3524610-3524729	HI0350	377902-378045	VC2300	2454028-2454098	SO3814	3965384-3965542	PA4393	4922361-4922405
amtB	472158-472189	amtB	513721-513754	amtB	3502527-3502562	-	-	-	-	amt	776235-776271	amtB	5952443-5952484
amyA	2004099-2004178	amyA	2015141-2015214	-	-	-	-	-	-	-	-	-	-
ansA	1848715-1848883	ansA	1740341-1740438	ansA	2431061-2431179	-	-	VC1995	2148916-2149034	ansA	2530790-2530902	ansA	2480742-2480843
ansB	3098748-3098925	ansB	3122212-3122529	ansB	1563714-1563861	HI0745	803024-803248	-	-	-	-	ansB	1451634-1451721
ansP	1524056-1524270	ansP	1434904-1435415	ansP	2195952-2196678	-	-	-	-	-	-	-	-
apbA	443740-443888	apbA	479901-480007	apbA	3534899-3535120	-	-	VC2307	2458726-2458774	panE	-	PA4397	4926996-4927034
aphA	4265884-4266992	aphA	4315618-4315806	-	-	aphA	511610-511827	-	-	-	-	-	-
appA	1039758-1039839	-	-	YPO1648	1873450-1873752	-	-	-	-	-	-	-	-
appC	1036827-1036962	appC	1811918-1811994	-	-	-	-	-	-	-	-	cioA	4406368-4406804
appY	582281-582903	-	-	-	-	-	-	-	-	-	-	oruR	905602-905725
apt	490481-490635	apt	532937-533091	apt	3482149-3482567	HI1230	1300400-1300549	VC1053	1121992-1122125	apt	2108826-2109293	apt	1680986-1681073
aqpZ	915271-915695	-	-	-	-	-	-	-	-	aqpZ	1359303-1359988	aqpZ	4514345-4514693
araB	70049-70386	araB	122715-123054	araB	2533450-2533856	-	-	VCA0884	835681-835733	-	-	-	-
araC	70049-70386	araC	122715-123054	araC	2537574-2537796	-	-	-	-	-	-	PA3269	3659102-3659170
araD	66551-66837	araD	119352-119494	araD_2505803	2505324-2505802	-	-	-	-	-	-	-	-
araE	2980205-2980521	araE	3034174-3034529	-	-	-	-	-	-	-	-	-	-
araF	1984152-1984947	-	-	araF	2533450-2533856	-	-	-	-	-	-	-	-
araG	1983093-1983164	-	-	araG	2534838-2534970	-	-	-	-	-	-	-	-
araJ	411706-411833	-	-	-	-	-	-	-	-	-	-	-	-
arcA	4637876-4637970	arcA	4807692-4807786	arcA	482292-483394	HI0884	937222-937412	VC2368	2524236-2524549	arcA	4125419-4126000	-	-
arcB	3350661-3350758	arcB	3347351-3347445	arcB	3965125-3965390	HI0219b	241314-241430	VC2369	2527683-2527791	-	-	-	-
argA	2947123-2947263	argA	2998147-2998378	argA	1163095-1163329	-	-	VC2316	2464613-2464703	argA	4424434-4424740	argA	5859456-5859791
argC	4152427-4152579	argC	3611688-3611775	argC	4412406-4412649	-	-	VC2644	2817053-2817168	argC	279826-280523	argC	714687-714976
argD	3487818-3487905	argD	4209841-4209928	-	-	-	-	VC2618	2787740-2788139	argD	643142-643452	aruC	977744-977909
argE	4152427-4152579	argE	3611688-3611775	argE	4412406-4412649	-	-	VC2645	2817053-2817168	-	-	argE	5861621-5861722
argF	289530-289875	-	-	-	-	-	-	-	-	-	-	-	-
argG	3315931-3316277	argG	3314391-3314667	argG	1791316-1791608	HI1727	1799562-1799719	VC2642	2815139-2815216	argG	283234-283295	argG	3945879-3945998
argH	4154366-4154428	argH	3609782-3609901	argH	4410293-4410461	HI0811	862208-862344	VC2641	2813692-2813926	argH	284517-284610	argH	5924371-5924594
argI	4475875-4476035	STY4807	4668830-4668994	argI	3852719-3852929	HI0596	619353-619753	VC2508	2698193-2698344	argF	-	arcB	5823633-5823714
argR	3381904-3382337	argR	3381213-3381625	argR	3925718-3926180	HI1209	1276304-1276509	VC0431	461979-462116	argR	783174-783464	-	-
argS	1957877-1958085	argS	1967321-1967556	argS	2324824-2325445	HI1583	1649218-1649296	VC2074	2230786-2230918	argS	4282805-4282918	argS	5689712-5689962
argT	2425812-2426079	argT	2421314-2421604	-	-	-	-	VC1863	2003482-2003662	-	-	-	-
aroA	957962-958034	aroA	973072-973144	aroA	1569580-1569744	HI1589	-	VC1732	-	aroA	2509017-2509450	PA3164	-
aroB	3516125-3516183	aroB	4188366-4188424	aroB	165996-166054	HI0208	-	VC2628	-	aroB	-	aroB	5675134-5675185
aroC	2445494-2445530	aroC	2450647-2450684	aroC	3083657-3083735	HI0196	-	VC2116	2273308-2273404	SO3078_2	3199560-3199690	aroC	1830772-1830878
aroD	1772677-1772709	aroD	1681325-1681679	-	-	-	-	-	-	-	-	-	-
aroF	2739171-2739340	aroF	2728426-2728864	aroF	3667187-3667418	-	-	VC0695	743293-743533	aroF	1415383-1415681	PA1750	1891816-1892132
aroG	784541-784855	aroG	797489-797807	-	-	HI1547	1618953-1619172	-	-	aroG	772998-773236	-	-
aroH	1786300-1786458	aroH	1686084-1686241	aroH	2711808-2711966	-	-	VC1507	1620027-1620175	aroH	2783169-2783353	-	-
aroK	3516703-3517105	aroK	4187380-4187846	aroK	165126-165476	HI0207	221913-222199	VC2629	2800983-2801171	aroK	293619-293840	aroK	-
aroL	405444-405628	aroL	432159-432345	aroL	3580716-3580964	-	-	-	-	-	-	-	-
aroM	406392-406651	aroM	433107-433359	-	-	-	-	-	-	-	-	-	-
aroP	121552-122091	aroP	177898-178462	aroP_3824787	3823925-3824786	-	-	-	-	-	-	aroP1	3359167-3359270
arp	4220067-4220385	-	-	-	-	-	-	-	-	-	-	-	-
arsB	3646509-3646543	-	-	arsB	3732869-3732955	-	-	-	-	-	-	arsB	-
arsR	3645279-3646157	-	-	arsR	3732281-3732529	-	-	VC1068	1135314-1135857	arsR	553413-553906	arsR	2506533-2506613
artJ	899799-900091	artJ_912359	913091-913329	-	-	-	-	-	-	SO1044	1082968-1083326	PA5153	-
artP	902958-903177	artP	916196-916426	artP	1516299-1516595	HI1180	1247990-1248118	VCA0760	704503-704785	-	-	-	-
ascF	2837291-2837546	-	-	-	-	-	-	-	-	SO1400	1454893-1455163	-	-
ascG	2837291-2837546	STY3156	-	YPO0165	184054-184304	-	-	VC1557	1669157-1669194	-	-	-	-
asd	3572512-3572703	asd	4135751-4136175	asd_4447118	4448222-4448587	HI0646	691343-691503	VC2036	2192770-2193193	-	-	asd	3500598-3500669
aslA	3983621-3984301	-	-	-	-	-	-	-	-	-	-	atsA	209534-209623
aslB	3980422-3980570	STY3593	3447133-3447469	YPO0841	920610-920855	aslB	855036-855168	-	-	-	-	-	-
asmA	2139635-2139658	asmA	2164811-2164851	YPO1526	1734154-1734342	-	-	VC1039	1106462-1106561	asmA	2697938-2697980	PA5146	5793608-5793703
asnA	3924632-3924782	asnA	3763916-3764065	asnA	1266-1434	HI0564	582825-582977	-	-	-	-	-	-
asnB	698401-698799	asnB	716584-716875	asnB	2948613-2948969	-	-	VC0991	1056626-1056823	asnB_1	2888843-2889317	PA2084	2293063-2293152
asnC	3924632-3924782	asnC	3763916-3764065	asnC	1266-1434	HI0563	582825-582977	VC0071	71437-71511	asnC	3951544-3951641	PA4784	5371645-5371798
asnS	988209-988379	asnS	1003396-1003598	asnS	1601926-1602426	HI1302	1383016-1383162	VC1297	1377441-1377544	asnS	2334343-2334537	-	-
aspA	4365951-4366241	aspA	4548876-4548910	aspA	359963-360409	HI0534	559864-560043	VC2698	2864714-2864957	-	-	as	6109084-6109258
aspC	984933-985119	aspC	1000114-1000300	aspC	1598889-1599147	HI1617	1684615-1684755	VC1293	1372777-1372939	aspC_1	2457271-2457428	-	-
aspS	1948547-1948822	aspS	1961843-1962166	aspS	2330563-2331619	HI0317	349530-349747	VC1166	1237833-1238123	aspS	2543339-2543525	aspS	1048020-1048458
asr	1668974-1669372	-	-	-	-	-	-	-	-	-	-	-	-
atoB	2324096-2324128	-	-	-	-	HI0771	-	VCA0690	-	atoB	1762750-1763182	-	-
atoD	2321269-2321466	-	-	-	-	HI0774	837362-837566	-	-	atoD	1989398-1989481	PA1999	2185396-2185526
atoS	2317849-2318062	-	-	-	-	-	-	VC2136	2291201-2291314	-	-	fleS	1189057-1189171
atpC	3913601-3913623	atpC	3775108-3775130	atpC	4643639-4643662	HI0478	500244-500275	VC2763	-	atpC	4958590-4958628	atpC	6248236-6248279
atpD	3915004-3915032	atpD	3773699-3773727	atpD	4645043-4645200	HI0479	-	VC2764	2951530-2951566	atpD	4960018-4960055	atpD	6249654-6249686
atpE	3918818-3918866	atpE	3769867-3769915	atpE	4648999-4649050	HI0484	505423-505480	VC2769	2955380-2955425	atpE	4963831-4963903	atpE	6253492-6253543
atpF	3918517-3918580	atpF	3770153-3770214	atpF	4648698-4648761	HI0483	505119-505170	VC2768	2955049-2955124	atpF	4963541-4963581	atpF	6253177-6253236
atpG	3915894-3915946	atpG	3772785-3772837	atpG	4646062-4646125	HI0480	-	VC2765	2952431-2952477	atpG	4960914-4960966	atpG	6250545-6250597
atpI	3920081-3920687	atpI	3768049-3768664	atpI	4650296-4650964	-	-	-	-	atpI	4965092-4965319	atpI	6254808-6254973
avtA	3737154-3737333	avtA	3996139-3996314	avtA	4602065-4602521	-	-	VC0019	16551-16871	-	-	-	-
b0005	5018-5233	-	-	-	-	-	-	-	-	-	-	-	-
b0011	11357-11384	STY0010	10806-10843	-	-	-	-	-	-	-	-	-	-
b0024	21079-21180	STY0053	52541-52645	-	-	-	-	-	-	-	-	-	-
b0235	253159-253466	-	-	-	-	-	-	-	-	-	-	-	-
b0245	262894-262916	-	-	-	-	-	-	-	-	-	-	-	-
b0309	323845-323922	-	-	-	-	-	-	-	-	-	-	-	-
b0332	349189-349235	-	-	-	-	-	-	-	-	-	-	-	-
b0370	389391-389474	-	-	-	-	-	-	-	-	-	-	-	-
b0379	398558-398684	STY0410	424548-424814	-	-	-	-	-	-	-	-	-	-
b0380	398558-398684	STY0411	424548-424814	-	-	-	-	-	-	-	-	-	-
b0392	407683-407892	-	-	-	-	-	-	-	-	-	-	-	-
b0501	528122-528162	-	-	-	-	-	-	-	-	-	-	-	-
b0502	529277-529358	-	-	-	-	-	-	-	-	SO3880	4027200-4027299	-	-
b0609	642547-642629	-	-	-	-	-	-	-	-	-	-	-	-
b0703	733323-733442	-	-	-	-	-	-	-	-	-	-	-	-
b0725	757626-757686	-	-	-	-	-	-	-	-	-	-	-	-
b0753	784541-784855	STY0800	797489-797807	-	-	-	-	-	-	-	-	-	-
b0762	793868-793995	ybhT	809827-809954	YPO1144	1290099-1290414	-	-	-	-	-	-	-	-
b0805	840755-841021	-	-	-	-	-	-	-	-	SO3914	4061086-4061642	PA4514	5055877-5056093
b0816	851821-851893	-	-	-	-	-	-	-	-	-	-	-	-
b0817	852161-852405	STY0876	866204-866782	-	-	-	-	-	-	-	-	-	-
b0822	859252-859399	STY0881	872532-872792	-	-	-	-	-	-	-	-	-	-
b0833	872022-872201	-	-	-	-	-	-	-	-	-	-	-	-
b0836	877259-877470	STY0893	887189-887418	-	-	-	-	-	-	-	-	-	-
b0845	886563-886645	STY0901	896218-896384	YPO1221	1381060-1381760	-	-	-	-	-	-	PA3532	3951978-3952062
b0846	886563-886645	STY0902	896218-896384	-	-	-	-	-	-	-	-	PA3699	4140672-4140885
b0847	889043-889311	STY0903	898808-899077	YPO1326	1493697-1494108	-	-	VC1145	1217045-1217248	SO2143	2249389-2249442	-	-
b0866	903691-903815	STY0926	916940-917066	-	-	-	-	VCA0951	-	-	-	-	-
b0868	906013-906077	STY0928	919228-919325	YPO1355	1519003-1519104	-	-	-	-	SO1745	1825615-1825757	PA4361	4890101-4890284
b0878	918344-918430	ybjY	930165-930309	YPO1364	1530813-1531045	-	-	-	-	SO0820	834639-834971	PA2389	2642028-2642130
b0919	970819-970974	STY0991	985919-986131	YPO1401	1583682-1584046	-	-	-	-	-	-	-	-
b0947	1006824-1007066	STY1081	1058826-1058923	YPO1417	1610461-1610559	-	-	VCA0924	878452-878818	-	-	PA3022	3385184-3385288
b0955	1017523-1017707	STY1089	1069294-1069478	YPO1431	1625731-1625919	HI1324	1402582-1402677	VC1482	-	SO3391	3530603-3530958	PA4576	5125506-5125606
b0959	1020143-1020360	STY1094	1071920-1072135	YPO1437	1629118-1629345	HI0601	622557-622875	VC1722	1860529-1860889	-	-	PA4703	5282503-5282730
b0964	1026997-1027087	STY1099	1078776-1078945	YPO1442	1636261-1636575	HI1681	1751443-1751639	VCA0026	32604-33034	SO3571	3733497-3733666	-	-
b0965	1026997-1027087	STY1101	1078776-1078945	YPO1443	1636261-1636575	-	-	-	-	-	-	-	-
b0967	1029106-1029286	STY1103	1080994-1081207	YPO1445	1638670-1638762	-	-	VC1354	1446069-1446241	SO1149	1192539-1192864	PA0354	399421-399495
b0968	1029106-1029286	STY1110	1083269-1083319	YPO1446	1638670-1638762	-	-	VC1355	1446069-1446241	SO2253	2365881-2366455	PA0954	-
b1007	1069542-1069590	hpaC	-	hpaC	2015691-2015713	-	-	-	-	-	-	hpaC	4575300-4575330
b1012	1073235-1073464	-	-	-	-	-	-	-	-	-	-	-	-
b1028	1094670-1094745	-	-	-	-	-	-	-	-	-	-	-	-
b1030	1096050-1096170	-	-	-	-	-	-	-	-	-	-	-	-
b1044	1104514-1104636	STY1183	1142747-1142880	YPO1278	1437460-1437774	-	-	-	-	-	-	-	-
b1045	1104946-1105042	STY1184	1143199-1143267	-	-	-	-	-	-	-	-	PA3693	-
b1057	1118270-1118532	-	-	YPO2316	2605614-2606007	-	-	VCA0538	475000-475385	SO3371	3513254-3513640	PA0422	469898-470080
b1085	1143591-1143670	STY1226a	1182546-1182680	-	-	-	-	-	-	-	-	-	-
b1141	1200256-1200294	STY2076	1932126-1932234	-	-	-	-	-	-	-	-	-	-
b1163	1214699-1215011	-	-	-	-	-	-	VC1641	1767662-1767755	SO0555	576515-576656	PA3258	3645057-3645097
b1168	1216217-1216508	-	-	-	-	-	-	-	-	-	-	PA3825	4283658-4283786
b1169	1218072-1218823	-	-	-	-	-	-	-	-	-	-	-	-
b1170	1220342-1220428	-	-	-	-	-	-	-	-	-	-	-	-
b1172	1222152-1222917	-	-	-	-	-	-	-	-	-	-	-	-
b1173	1222152-1222917	-	-	-	-	-	-	-	-	-	-	-	-
b1180	1227228-1227301	STY1942	1833220-1833271	YPO2082	2361711-2361783	-	-	VCA1004	957818-957935	SO1585	1661339-1661673	PA0318	358073-358166
b1191	1241169-1241391	STY1929	1821313-1821411	-	-	-	-	VC2703	2876445-2876822	SO3747	3894436-3895206	PA5021	5647392-5647812
b1200	1250092-1250279	-	-	dhaK	3737575-3737663	-	-	-	-	-	-	-	-
b1201	1250092-1250279	-	-	-	-	-	-	-	-	-	-	-	-
b1202	1255176-1255946	-	-	yapE	4488771-4489447	-	-	-	-	-	-	-	-
b1228	1285747-1285931	-	-	-	-	-	-	-	-	-	-	-	-
b1240	1294422-1294671	-	-	-	-	-	-	-	-	-	-	-	-
b1284	1342371-1342783	STY1347	1306799-1307188	-	-	-	-	-	-	-	-	-	-
b1297	1359011-1359131	-	-	-	-	-	-	-	-	SO1268	-	PA0296	334456-334733
b1327	1389890-1390014	-	-	YPO2002	2274463-2274726	-	-	-	-	-	-	PA2218	2440254-2440349
b1329	1390912-1391229	mppA	1336705-1336893	mppA	2634163-2634539	-	-	-	-	-	-	-	-
b1330	1393947-1394099	STY1401	1353742-1353979	-	-	-	-	-	-	-	-	-	-
b1341	1405880-1406073	-	-	-	-	-	-	VCA0939	890132-890252	SO2049	2149069-2149296	PA1107	1199947-1200065
b1342	1405880-1406073	STY1409	1359234-1359381	YPO2338	2632304-2632548	-	-	VC2334	2484238-2484429	SO3984	4120730-4120908	PA1773	1918085-1918274
b1355	1417526-1417791	-	-	-	-	-	-	-	-	-	-	-	-
b1367	1424002-1424078	-	-	-	-	-	-	-	-	-	-	-	-
b1368	1424310-1424477	-	-	YPO2119	-	-	-	-	-	SO0680	696499-696620	-	-
b1372	1427006-1427066	-	-	-	-	-	-	-	-	-	-	-	-
b1377	1434918-1435286	STY1649	1576261-1576316	YPO1411	1600228-1600527	-	-	VC0633	675881-676404	SO3060	3175491-3175742	-	-
b1399	1461460-1461562	-	-	-	-	-	-	-	-	-	-	-	-
b1408	1475472-1475638	-	-	YPO2817	3148708-3148936	-	-	VC1935	2086745-2086825	-	-	PA2541	2870027-2870163
b1420	1490154-1490493	-	-	-	-	-	-	-	-	-	-	-	-
b1422	1493237-1493311	STY2410	2242340-2242464	YPO0084	94762-94891	-	-	-	-	-	-	pcaQ	173432-173810
b1423	1493237-1493311	-	-	YPO1397	1581278-1581995	-	-	-	-	-	-	-	-
b1425	1496660-1496731	-	-	-	-	-	-	-	-	-	-	-	-
b1428	1498474-1498596	STY1454	1405629-1405734	-	-	-	-	-	-	-	-	-	-
b1431	1500177-1500480	STY1457	1407329-1407486	-	-	-	-	-	-	SO0501	526765-528062	-	-
b1436	1507089-1507276	STY1461	1412290-1412565	-	-	-	-	-	-	-	-	-	-
b1437	1507472-1507510	-	-	-	-	-	-	-	-	-	-	-	-
b1438	1507472-1507510	-	-	YPO2973	3320273-3320861	-	-	-	-	-	-	-	-
b1439	1507946-1508026	STY1466	1415734-1415871	YPO1960	2226027-2226335	-	-	VCA0871	822164-822400	SO2282	2397115-2397321	PA4132	4621032-4621131
b1440	1509431-1509677	-	-	-	-	-	-	-	-	-	-	-	-
b1444	1513578-1513601	STY1467	1417294-1417410	-	-	-	-	-	-	-	-	-	-
b1445	1515024-1515337	-	-	-	-	-	-	-	-	-	-	-	-
b1446	1515584-1515671	STY1473	1425667-1426015	-	-	-	-	-	-	-	-	-	-
b1448	1516871-1516957	STY1475	1427219-1427429	-	-	-	-	VCA0387	365930-366170	-	-	PA4866	-
b1450	1518086-1518228	STY1477	1428465-1428800	YPO3651	4071099-4071190	-	-	-	-	-	-	PA5525	-
b1451	1521090-1521330	STY1478	1431643-1431905	fyuA	2142862-2142994	-	-	-	-	SO0815	826679-827154	PA2289	2518562-2518695
b1452	1521090-1521330	STY1479	1431643-1431905	-	-	-	-	-	-	-	-	nirF	-
b1454	1524056-1524270	-	-	-	-	-	-	-	-	-	-	-	-
b1455	1524886-1524963	-	-	-	-	-	-	-	-	-	-	-	-
b1458	1528426-1528609	-	-	-	-	-	-	-	-	-	-	-	-
b1459	1529354-1529399	-	-	-	-	-	-	-	-	-	-	-	-
b1462	1531924-1532047	-	-	-	-	-	-	-	-	-	-	-	-
b1463	1531924-1532047	STY1483	1436046-1436330	-	-	-	-	-	-	-	-	PA4827	5419738-5419861
b1470	1542744-1542784	-	-	-	-	-	-	-	-	-	-	-	-
b1471	1543739-1543764	-	-	YPO1005	1132930-1133494	-	-	-	-	-	-	-	-
b1472	1544053-1544314	-	-	-	-	-	-	-	-	-	-	-	-
b1481	1554368-1554648	STY1496	1453992-1454502	-	-	-	-	-	-	-	-	-	-
b1488	1561101-1561360	pcgL	1414701-1414965	-	-	-	-	-	-	-	-	-	-
b1490	1565165-1565530	-	-	hmsT	446612-446952	-	-	-	-	-	-	PA3177	3567374-3567604
b1491	1566848-1566980	-	-	YPO2538	2848909-2849376	-	-	-	-	-	-	-	-
b1497	1578830-1578868	STY1829	1748023-1748314	YPO3046	3403178-3403237	-	-	-	-	-	-	nirJ	-
b1498	1580582-1580952	STY0042	39535-40127	ydeN	3404909-3405388	-	-	-	-	-	-	-	-
b1499	1581712-1581788	-	-	-	-	-	-	-	-	-	-	-	-
b1500	1581984-1582233	-	-	-	-	-	-	-	-	-	-	-	-
b1502	1585759-1585819	-	-	-	-	-	-	-	-	-	-	-	-
b1505	1588026-1588383	-	-	-	-	-	-	-	-	-	-	-	-
b1506	1588561-1588880	-	-	-	-	-	-	-	-	-	-	-	-
b1509	1592090-1592135	-	-	yapH	1118973-1119828	-	-	-	-	-	-	estA	5756238-5756348
b1513	1599266-1599513	STY3796	3661928-3662182	YPO0412	431171-431282	-	-	-	-	-	-	-	-
b1518	1604997-1605022	STY3791	3656359-3656404	YPO0407	425461-425526	-	-	-	-	-	-	PA0709	782114-782228
b1519	1605311-1605369	-	-	tam	2818937-2818961	-	-	-	-	SO1988	2090442-2090537	PA2564	-
b1520	1607098-1607255	STY1534	1489517-1489741	-	-	-	-	-	-	-	-	-	-
b1522	1609879-1609992	-	-	-	-	-	-	VC1599	1712470-1712740	SO4207	-	PA2870	-
b1525	1612752-1612827	STY1536	1491226-1491327	-	-	-	-	-	-	-	-	-	-
b1527	1613707-1613786	-	-	-	-	-	-	-	-	-	-	-	-
b1541	1627060-1627238	STY1552	1504400-1504582	YPO1649	1875596-1875888	-	-	-	-	-	-	-	-
b1543	1630310-1631062	STY1554	1507843-1507898	-	-	-	-	-	-	-	-	-	-
b1545	1631327-1631645	-	-	-	-	-	-	-	-	-	-	-	-
b1550	1635810-1635980	STY1938	1831341-1831534	-	-	-	-	-	-	-	-	-	-
b1551	1636170-1636481	-	-	-	-	-	-	-	-	-	-	-	-
b1556	1638685-1639365	-	-	-	-	-	-	-	-	-	-	-	-
b1560	1642368-1642677	-	-	-	-	-	-	-	-	-	-	-	-
b1565	1643897-1643920	-	-	-	-	-	-	-	-	-	-	-	-
b1567	1645348-1645372	-	-	-	-	-	-	-	-	-	-	-	-
b1582	1653698-1653831	STY1558	1510433-1510584	-	-	-	-	-	-	-	-	PA3275	-
b1583	1653698-1653831	STY1560	1510433-1510584	-	-	-	-	-	-	-	-	-	-
b1586	1655518-1655546	-	-	-	-	-	-	-	-	-	-	PA0060	73921-74033
b1587	1655892-1656092	dmsA1	1512684-1512842	-	-	-	-	-	-	-	-	-	-
b1588	1658517-1658576	dmsA2	1515279-1515382	-	-	-	-	-	-	-	-	-	-
b1591	1662485-1662520	STY1569	1519300-1519344	YPO3322	3706055-3706202	HI1044	1109543-1109656	VC1515	1628770-1628797	SO4362	4557684-4558250	-	-
b1592	1663142-1663278	STY1574	1523708-1523845	YPO2270	2553999-2554375	HI0633	672946-673196	-	-	-	-	-	-
b1593	1665256-1665370	STY1575	1525787-1525914	bioD_2551894	2551668-2551893	HI1445	1533543-1533647	VC1115	-	-	-	-	-
b1598	1669706-1669983	STY1583	1530887-1531157	YPO2319	2606499-2606834	-	-	-	-	-	-	-	-
b1600	1671526-1671936	STY1585	1532693-1533108	YPO2068	2348350-2349045	-	-	-	-	-	-	PA1541	1678953-1679363
b1601	1671526-1671936	STY1587	1532693-1533108	YPO2450	2750757-2750907	HI0338	-	-	-	SO2920	3052844-3052941	-	-
b1604	1675928-1676450	STY1590	1537247-1537772	YPO2305	2591895-2592099	-	-	-	-	-	-	-	-
b1605	1677393-1677580	STY1645	1572917-1573198	YPO2306	2593051-2593322	-	-	VC0433	463176-463651	-	-	PA1194	1296230-1296336
b1624	1702372-1702972	STY1660	1590841-1591396	YPO2259	2538727-2538856	-	-	VCA0099	106818-106850	-	-	PA5149	5797334-5797363
b1625	1702372-1702972	STY1661	1590841-1591396	-	-	-	-	-	-	-	-	-	-
b1626	1703186-1703249	STY1662	1591610-1591700	YPO2247	2523904-2524377	-	-	-	-	-	-	-	-
b1627	1703712-1703790	STY1663	1592139-1592217	YPO2246	2523333-2523462	HI1683	1752699-1752982	VC1017	1086969-1087130	SO2508	2635495-2635622	PA3489	3907086-3907266
b1640	1717627-1717899	STY1676	1605624-1605895	YPO2372	2665508-2666062	HI0753	816927-817100	VC0691	739769-739873	SO1313	1369656-1369678	PA0666	-
b1643	1718855-1719048	STY1679	1606846-1607045	-	-	-	-	-	-	-	-	-	-
b1647	1723657-1723707	STY1683	1611658-1611710	YPO2375	2668800-2668933	-	-	VCA0859	808978-809268	-	-	-	-
b1657	1735315-1735867	STY0278	294633-294736	YPO0798	878943-879313	-	-	-	-	-	-	PA4355	4882352-4882402
b1664	1744152-1744458	-	-	-	-	-	-	-	-	SO0150	159177-159447	PA0690	749772-749956
b1667	1744614-1744723	STY4337	4216781-4217085	YPO0629	689664-689925	-	-	-	-	-	-	-	-
b1668	1745027-1745154	-	-	-	-	-	-	-	-	-	-	-	-
b1673	1751855-1751877	-	-	-	-	-	-	-	-	-	-	-	-
b1674	1752502-1752958	-	-	-	-	-	-	-	-	-	-	-	-
b1675	1753166-1753721	ydhZ	1652849-1652948	-	-	-	-	-	-	-	-	-	-
b1688	1766710-1767097	STY1759	1679945-1680208	YPO2408	2705946-2706565	-	-	VC0624	664012-664047	SO0472	496610-496713	PA1625	1767760-1767927
b1689	1768208-1768611	-	-	-	-	-	-	-	-	-	-	-	-
b1690	1768993-1769094	-	-	-	-	-	-	-	-	-	-	-	-
b1691	1770307-1770529	-	-	-	-	-	-	-	-	-	-	-	-
b1696	1777326-1777640	-	-	-	-	-	-	-	-	-	-	PA0248	280759-280935
b1706	1789269-1789333	STY1765	1689115-1689178	-	-	-	-	VC1931	2083844-2084016	SO0330	332697-332720	PA5023	5652875-5652943
b1707	1790045-1790293	STY1766	1689890-1690205	-	-	-	-	-	-	-	-	-	-
b1720	1800595-1801117	-	-	YPO1002	1118111-1118387	-	-	-	-	-	-	-	-
b1722	1804108-1804393	STY1784	1706378-1706665	ydiY	3669906-3670230	-	-	VC0370	386469-386593	SO3931	4076118-4076329	-	-
b1724	1805321-1805423	STY1786	1707596-1707694	-	-	-	-	-	-	-	-	-	-
b1725	1805712-1805819	STY1787	1707983-1708091	YPO2444	2742649-2742675	-	-	VC1539	1650426-1650857	-	-	-	-
b1726	1807258-1807403	STY1788	1709532-1709679	yfeE	2744235-2744644	-	-	-	-	-	-	-	-
b1728	1808070-1808222	STY1790	1710346-1710485	ydjM	1961978-1962459	-	-	-	-	-	-	-	-
b1729	1808823-1808957	STY1791	1711083-1711221	gltP_1959834	1961232-1961431	HI1154	1221564-1221871	VC1235	1310175-1310477	-	-	-	-
b1730	1811169-1811447	-	-	-	-	-	-	-	-	-	-	-	-
b1731	1811709-1811890	cedA	1712959-1713174	-	-	-	-	-	-	-	-	-	-
b1741	1821307-1821538	STY1804	1723132-1723227	-	-	-	-	-	-	-	-	-	-
b1742	1823025-1823166	-	-	YPO1975	-	-	-	-	-	SO3164	3300482-3300777	-	-
b1757	1837422-1837475	-	-	-	-	-	-	-	-	-	-	-	-
b1758	1839434-1839513	-	-	-	-	-	-	VC1667	-	SO3575	3741494-3741583	-	-
b1759	1839434-1839513	STY1813	1732309-1732383	nudG	2437686-2437785	-	-	-	-	-	-	-	-
b1760	1840160-1840394	STY1814	1733036-1733273	YPO2166	-	-	-	-	-	-	-	-	-
b1770	1852879-1853017	-	-	-	-	-	-	-	-	-	-	-	-
b1773	1855794-1855816	-	-	-	-	-	-	-	-	-	-	-	-
b1775	1858254-1858282	-	-	-	-	-	-	-	-	-	-	-	-
b1776	1859357-1859728	-	-	-	-	-	-	-	-	-	-	-	-
b1781	1863661-1863752	STY1828	1746729-1746828	-	-	-	-	-	-	-	-	PA0804	881924-881957
b1788	1872255-1872375	-	-	-	-	-	-	-	-	-	-	-	-
b1806	1888557-1888598	STY1949	1839295-1839367	YPO2073	2353105-2353261	-	-	VC1987	-	-	-	-	-
b1808	1891260-1891342	STY1951	1842029-1842159	YPO2071	2350303-2350432	HI0387	406676-406999	VC1990	-	SO2081	2176099-2176361	-	-
b1809	1891260-1891342	STY1952	1842029-1842159	YPO2070	2350303-2350432	HI1627	1690998-1691108	VC1556	1667988-1668124	SO0337	338873-338931	PA5303	-
b1810	1891733-1892096	-	-	-	-	-	-	-	-	-	-	-	-
b1811	1892756-1892828	STY1953	1842690-1842769	YPO1774	2020536-2020699	HI1434_2	1523532-1523686	VCA0569	507496-507538	-	-	-	-
b1815	1896318-1896420	STY1957	1846342-1846481	-	-	-	-	-	-	-	-	-	-
b1820	1902768-1902824	STY1962	1852820-1852880	yobD	2000796-2000997	-	-	-	-	-	-	-	-
b1821	1903281-1903657	STY1963	1853337-1853694	yebN	1999906-2000336	-	-	-	-	-	-	PA2910	3265211-3265846
b1824	1905616-1906287	STY1968	1857518-1858168	YPO1745	1988329-1989329	-	-	-	-	-	-	-	-
b1825	1906573-1906649	STY1969	1858454-1858526	YPO1740	1984026-1984622	-	-	VCA0451	403027-403166	-	-	-	-
b1826	1906791-1907334	STY1970	1858668-1858819	-	-	-	-	-	-	-	-	-	-
b1827	1908124-1908188	kdgR_1859271	1860063-1860237	kdgR	1957403-1957591	-	-	-	-	-	-	pcaR	176106-176314
b1828	1908124-1908188	-	-	YPO1712	1955913-1956238	-	-	VC1597	1711153-1711300	-	-	PA0246	279400-279576
b1832	1914207-1914281	STY1978	1866169-1866209	YPO1703	1942826-1942951	-	-	VC1498	-	SO2603	-	PA2822	-
b1833	1914207-1914281	STY1979	1866169-1866209	yebS	1942826-1942951	HI1671	1738833-1739015	VC1500	1611606-1611641	-	-	-	-
b1836	1919684-1919788	STY1982	1871610-1871726	YPO1694	1931886-1932095	-	-	-	-	-	-	-	-
b1837	1920038-1920060	STY1983	1871964-1872076	-	-	-	-	-	-	-	-	-	-
b1841	1922994-1923131	STY2081	1935560-1935690	YPO1784	2030469-2030867	-	-	-	-	-	-	-	-
b1843	1923360-1923463	STY2083	1935919-1936028	-	-	-	-	-	-	-	-	PA4802	5386737-5386998
b1844	1924118-1924143	exoX	1936683-1936708	-	-	-	-	-	-	-	-	-	-
b1904	1985803-1986244	STY2142	1992710-1993042	-	-	-	-	-	-	-	-	-	-
b1953	2022846-2022992	yodD	2031905-2032029	-	-	-	-	-	-	-	-	-	-
b1955	2023335-2023532	STY2193	2032353-2032566	-	-	-	-	-	-	-	-	-	-
b1956	2026055-2026212	STY2194	2035065-2035231	-	-	-	-	-	-	-	-	PA3343	3754932-3755022
b1963	2031525-2032042	STY2202	2040529-2041178	-	-	-	-	-	-	-	-	-	-
b1964	2031525-2032042	-	-	-	-	-	-	-	-	-	-	-	-
b1966	2032775-2032860	-	-	-	-	-	-	-	-	-	-	-	-
b1970	2036894-2036977	STY1129	1094840-1094908	-	-	-	-	-	-	-	-	PA1518	1649556-1649927
b1971	2037389-2037499	STY3557	3401585-3401699	YPO3662	4083444-4083668	-	-	-	-	SO2042	2140037-2140299	PA4692	5271424-5271486
b1973	2039138-2039396	STY1858	1768129-1768239	-	-	-	-	-	-	-	-	-	-
b1976	2041578-2041633	STY2208	2045852-2045939	YPO1732	1978051-1978442	-	-	-	-	SO3335	3482485-3482606	PA4030	-
b1978	2042644-2042884	-	-	YPO3944	4444024-4445293	-	-	-	-	SO4317	4494767-4495151	PA1874	2035941-2036440
b1979	2050625-2050648	-	-	-	-	-	-	-	-	-	-	-	-
b1980	2051351-2051664	-	-	-	-	-	-	-	-	-	-	-	-
b1983	2054535-2054879	STY4855	4718698-4719103	-	-	-	-	VCA0006	4721-4810	SO3401	3540148-3540437	-	-
b1995	2065344-2066629	-	-	-	-	-	-	-	-	-	-	-	-
b2001	2072678-2072794	-	-	-	-	-	-	-	-	-	-	-	-
b2016	2087151-2087486	STY2279	2106046-2106207	YPO1551	1765345-1765738	-	-	VC1697	1830699-1830804	SO2861	2986057-2986126	PA5343	6011909-6012045
b2071	2149008-2149206	-	-	-	-	-	-	-	-	-	-	-	-
b2073	2151151-2151890	-	-	terY	646872-647585	-	-	-	-	-	-	-	-
b2074	2151151-2151890	STY2339	2171804-2172246	yegM	3178992-3179357	HI0894	947286-947367	VC0913	973860-974048	-	-	PA2528	2855291-2855546
b2080	2163018-2163171	-	-	YPO2854	3190494-3190632	-	-	-	-	SO3888	4034579-4034711	PA0329	371039-371164
b2085	2166389-2166733	-	-	-	-	-	-	-	-	-	-	-	-
b2086	2166389-2166733	-	-	YPO2856	3192638-3193275	-	-	-	-	-	-	PA3023	3386195-3386271
b2097	2176657-2176840	fbaB	2201601-2201853	-	-	-	-	-	-	-	-	-	-
b2107	2184759-2184799	yohN	2207429-2207837	-	-	-	-	-	-	-	-	-	-
b2146	2231857-2232052	STY2416	2246769-2246975	-	-	-	-	-	-	-	-	-	-
b2248	2360232-2360453	STY2522	2357813-2358064	-	-	-	-	-	-	-	-	-	-
b2249	2361654-2361755	STY2523	2359259-2359375	YPO1210	1362990-1363607	-	-	VC1252	1322876-1322927	cinA	274872-275263	-	-
b2250	2362317-2362573	STY2524	2360021-2360193	YPO1208	1360625-1360996	-	-	-	-	SO1568	1644129-1644293	-	-
b2253	2363641-2363914	STY2527	2361270-2361543	YPO2422	2723994-2724345	-	-	VC0244	-	SO3270	-	PA3552	3979473-3979858
b2274	2386447-2386600	-	-	-	-	-	-	-	-	-	-	-	-
b2275	2387075-2387132	-	-	-	-	-	-	-	-	-	-	-	-
b2290	2404662-2405580	STY2561	2396087-2397017	aat_2872809	2872677-2872808	HI0286	319669-319803	VC1977	2129036-2129249	SO2483	2604272-2604443	PA2828	3180952-3181135
b2291	2406796-2406881	STY2562	2398230-2398325	YPO2559	2874021-2874173	-	-	VC1978	2130462-2130499	SO2484	2605656-2605879	PA1878	2049149-2049239
b2294	2410633-2410699	STY2565	2402084-2402168	YPO2563	2878550-2878859	-	-	VC1871	2014091-2014201	-	-	-	-
b2295	2411153-2411489	STY2566	2402622-2402960	YPO2564	2879313-2879552	HI1205	1272140-1272353	VC1099	1168944-1169289	SO2914	3045805-3045848	-	-
b2299	2417197-2417256	STY2576	2413985-2414043	YPO2781	3115044-3115267	-	-	-	-	-	-	PA4841	-
b2304	2419705-2419727	STY2580	2416080-2416205	YPO2778	3113225-3113571	HI1208	-	-	-	SO2922	3053308-3053391	PA4656	5224476-5224888
b2322	2438141-2438407	STY2603	2440792-2440973	-	-	-	-	-	-	-	-	-	-
b2324	2439626-2439723	STY2610	2444856-2444954	YPO2756	3089690-3089860	HI1535	-	VC2110	2267366-2267482	SO3073	3192616-3192921	PA3456	3862165-3862307
b2325	2442190-2442225	STY2611	2447343-2447377	YPO2755	3087104-3087163	-	-	VC2112	2270585-2270625	SO3076	3195942-3196028	-	-
b2339	2453667-2454349	-	-	-	-	-	-	-	-	-	-	-	-
b2340	2454833-2455037	STY2619	2452866-2453076	sixA	3080379-3080949	HI1338	1414941-1415001	VC2070	-	sixA	3201792-3201960	PA1616	-
b2342	2458490-2458672	STY2621	2456532-2456711	YPO2746	3076458-3076746	-	-	VC1046	1114368-1114747	SO3089	3214125-3214398	PA4785	5373868-5374121
b2343	2458979-2459319	STY2622	2456994-2457357	YPO2745	3075757-3076163	HI0400	421938-422143	-	-	-	-	-	-
b2345	2460664-2461031	-	-	-	-	-	-	-	-	-	-	-	-
b2350	2465720-2465874	gtrA	609679-610083	-	-	-	-	-	-	-	-	-	-
b2353	2468480-2468780	-	-	-	-	-	-	-	-	-	-	-	-
b2359	2471267-2471539	-	-	-	-	-	-	-	-	-	-	-	-
b2360	2471984-2472051	-	-	-	-	-	-	-	-	-	-	-	-
b2361	2472874-2472976	-	-	-	-	-	-	-	-	-	-	-	-
b2372	2488207-2488278	-	-	YPO3791	4257500-4257602	-	-	VCA0024	30207-30483	SO3461	3606615-3606888	PA5466	6155203-6155269
b2373	2489971-2490026	-	-	-	-	-	-	-	-	-	-	-	-
b2374	2491275-2491789	-	-	-	-	-	-	-	-	-	-	-	-
b2375	2492423-2492717	STY3178	3049966-3050047	-	-	-	-	-	-	-	-	-	-
b2376	2492423-2492717	-	-	-	-	-	-	-	-	-	-	-	-
b2377	2493313-2493598	STY2638	2473940-2474459	-	-	-	-	-	-	-	-	-	-
b2379	2496316-2496690	STY2642	2477852-2478576	YPO2975	3323393-3323657	-	-	-	-	-	-	PA4715	5295000-5295168
b2380	2496316-2496690	-	-	-	-	-	-	-	-	-	-	-	-
b2383	2502506-2502532	-	-	-	-	-	-	-	-	-	-	-	-
b2386	2505915-2505938	-	-	-	-	-	-	-	-	-	-	-	-
b2387	2506263-2506483	-	-	-	-	-	-	-	-	-	-	-	-
b2389	2507447-2507649	STY2645	2479540-2479742	-	-	-	-	-	-	-	-	-	-
b2390	2508904-2509020	STY2648	2483826-2483941	YPO2981	3328715-3328887	-	-	-	-	-	-	-	-
b2392	2510727-2511061	mntH	2485571-2485912	mntH	3330624-3331057	HI1728	1802319-1802364	-	-	-	-	PA0809	887477-887585
b2420	2535734-2535768	-	-	-	-	-	-	-	-	-	-	-	-
b2431	2548593-2548663	STY2683	2518743-2518839	YPO3025	3379058-3379237	-	-	VC2145	2301253-2301320	SO0740	757400-757619	PA2765	3125241-3125584
b2432	2549237-2549299	STY2684	2519413-2519476	yfeY	3379847-3380204	-	-	-	-	-	-	-	-
b2434	2550270-2550371	STY2686	2520336-2520547	YPO3031	3384791-3385072	-	-	VCA0470	415580-415718	SO0920	951180-951402	PA4534	5076302-5076433
b2443	2558084-2558276	-	-	-	-	-	-	-	-	-	-	-	-
b2444	2558916-2559387	-	-	-	-	-	-	-	-	-	-	-	-
b2446	2560011-2560130	-	-	-	-	-	-	-	-	-	-	-	-
b2448	2561135-2561596	-	-	-	-	-	-	-	-	-	-	-	-
b2450	2562390-2562512	-	-	-	-	-	-	-	-	-	-	-	-
b2462	2573898-2574120	eutS	2539058-2539540	-	-	-	-	-	-	-	-	-	-
b2463	2576398-2576685	maeB	2542466-2542736	maeB	3388897-3389094	HI1245	1317839-1318035	VC2681	2848267-2848335	SO4118	4278548-4279068	PA5046	5684739-5684843
b2466	2580798-2580925	STY2713	2547172-2547298	-	-	-	-	-	-	-	-	-	-
b2475	2594758-2594927	STY2724	2562284-2562417	YPO3058	3416527-3416747	-	-	-	-	SO0463	486980-487029	PA4717	5296021-5296090
b2494	2613902-2614113	STY2735	2571480-2571686	YPO3069	3424430-3424783	-	-	VC2164	2312097-2312279	SO2869	2991506-2991617	PA1005	1090444-1090605
b2495	2615575-2615597	STY2736	2573148-2573189	yfgD	3426242-3426350	HI0236	266252-266329	VC2165	2313732-2313756	SO2871	2993085-2993201	PA0950	1037526-1037649
b2496	2616842-2616893	STY2737	2574302-2574374	YPO3071	3427639-3427816	HI1225_1	1295615-1295682	-	-	SO2877	2998168-2998245	PA0947	1035073-1035276
b2503	2626959-2627309	STY2744	2584514-2584612	-	-	HI1626	1690998-1691108	-	-	-	-	-	-
b2504	2626959-2627309	-	-	yfgG	3167630-3167743	-	-	-	-	-	-	-	-
b2505	2627499-2627811	-	-	-	-	-	-	-	-	-	-	-	-
b2510	2633871-2633906	STY2763a	2615619-2615709	YPO2873	3208588-3208638	-	-	VC0765	817949-818255	-	-	-	-
b2511	2635416-2635496	STY2764	2617180-2617300	engA	3211427-3211576	HI0136	151802-152230	VC0763	815334-815528	engA	3460443-3460524	PA3799	4259177-4259256
b2520	2650308-2650354	STY2778	2636919-2637126	YPO2573	2894004-2894376	-	-	-	-	SO0066	71665-72363	-	-
b2529	2658310-2658339	nifU	2645539-2645568	nifU	3238917-3238949	HI0377	399115-399176	VC0749	802413-802451	SO2265	2380163-2380202	iscU	4270885-4270922
b2531	2660152-2660605	yfhP	2647456-2647699	YPO2897	3240725-3240882	HI0379	400908-400962	VC0747	800536-800607	SO2263	2378055-2378410	PA3815	4272656-4272802
b2532	2661344-2661461	STY2791	2648429-2648546	YPO2898	3241654-3241771	HI0380	401686-401798	VC0746	799689-799803	SO2261	2376310-2376463	PA3817	4274350-4274500
b2534	2662263-2662382	STY2793	2649348-2649494	-	-	-	-	-	-	SO4252	4428384-4428520	PA3695	-
b2595	2734032-2734165	STY2852	2722408-2722538	yfiO	3659106-3659240	HI0177	189851-189957	VC0708	757733-757850	SO3580	3746911-3746987	comL	5091815-5091959
b2596	2734901-2734932	-	-	-	-	-	-	-	-	-	-	-	-
b2603	2739743-2739894	STY2858	2728426-2728864	YPO0450	472348-472724	-	-	-	-	-	-	PA1121	1215075-1215283
b2611	2745816-2745906	corE	2734474-2734638	corE	3675586-3675648	-	-	VC0559	594462-594664	SO1355	1411511-1411843	PA3747	4198542-4198841
b2619	2752786-2752916	STY2873	2742244-2742392	YPO1102	1246483-1246642	-	-	VC0849	915212-915388	SO1474	1539061-1539324	PA4767	5353507-5353781
b2636	2768423-2768452	-	-	-	-	-	-	-	-	-	-	-	-
b2641	2771114-2771338	-	-	-	-	-	-	-	-	-	-	-	-
b2648	2781229-2781660	-	-	-	-	-	-	-	-	-	-	-	-
b2649	2782450-2782551	-	-	-	-	-	-	-	-	-	-	-	-
b2650	2783032-2783240	-	-	-	-	-	-	-	-	-	-	-	-
b2651	2783032-2783240	-	-	-	-	-	-	-	-	-	-	-	-
b2653	2783994-2784416	-	-	-	-	-	-	-	-	-	-	-	-
b2654	2783994-2784416	-	-	-	-	-	-	-	-	-	-	-	-
b2657	2785453-2785626	-	-	-	-	-	-	VCA0250	271601-271739	-	-	-	-
b2658	2786257-2786397	-	-	-	-	-	-	-	-	-	-	-	-
b2659	2786668-2786900	STY2909	2790431-2790726	-	-	-	-	-	-	-	-	-	-
b2666	2795050-2795231	STY2916	2798754-2798935	-	-	-	-	-	-	SO4423	4615412-4615799	PA0567	622539-622725
b2667	2795050-2795231	STY2917	2798754-2798935	-	-	-	-	VCA0642	578190-578262	hlyU	3692100-3692395	PA4354	4881900-4882051
b2670	2796517-2797184	STY2923	2800523-2801220	YPO0544	588991-590085	-	-	VC1828	1971156-1971346	-	-	-	-
b2680	2806143-2806336	STY2938	2812168-2812334	YPO3263	3634559-3634788	-	-	-	-	-	-	PA1352	1467321-1467490
b2682	2807512-2807637	STY3833	3692501-3692582	YPO3264	3635986-3636147	HI1738	-	VCA1002	955964-956117	SO1760	1840973-1841191	PA2039	2230184-2230688
b2710	2830388-2830498	STY2962	2837776-2837960	-	-	-	-	-	-	-	-	PA5351	6019348-6019483
b2736	2859288-2859452	-	-	-	-	HI1010	1074275-1074432	-	-	-	-	-	-
b2740	2863033-2863123	-	-	-	-	-	-	VC0286	296214-296366	-	-	-	-
b2748	2870844-2871039	STY3056	2921357-2921549	YPO3362	3750482-3750797	HI0673	716569-716693	VC0527	559666-559776	SO3439	3583385-3583487	PA3634	4068612-4068678
b2760	2882162-2882578	STY3070	2932540-2932896	-	-	-	-	-	-	-	-	-	-
b2789	2920123-2920559	ygcZ	2970135-2970617	-	-	-	-	-	-	-	-	-	-
b2792	2922136-2922759	yqcC	2972195-2972234	YPO1037	1177957-1178212	HI1436	-	VC0887	946291-946378	SO1619	1702025-1702166	PA4698	-
b2809	2941171-2941358	STY3123	2991302-2991493	-	-	-	-	-	-	-	-	-	-
b2810	2941171-2941358	STY3124	2991302-2991493	YPO1028	1169378-1169922	HI1295	-	VC2309	-	-	-	PA3667	4105776-4105872
b2817	2947123-2947263	STY3129	2998147-2998378	YPO1023	1163095-1163329	-	-	-	-	-	-	amiB	-
b2832	2968371-2968441	STY3149	3020319-3020502	-	-	HI0056	57558-57657	-	-	-	-	PA5250	-
b2833	2969153-2969292	STY3150	3021214-3021386	-	-	-	-	-	-	SO0963	998163-998308	PA3031	3394681-3394814
b2834	2969509-2969618	STY3151	3021603-3021795	tas	865609-865945	-	-	VC0667	715655-715849	SO0900	928477-928929	PA4434	4965944-4966188
b2845	2983618-2983868	STY3167	3039330-3039473	-	-	-	-	-	-	-	-	-	-
b2853	2991490-2991659	-	-	-	-	-	-	-	-	-	-	-	-
b2856	2993115-2993338	-	-	-	-	-	-	-	-	-	-	-	-
b2862	2996011-2996058	-	-	-	-	-	-	-	-	-	-	-	-
b2863	2996893-2997008	-	-	-	-	-	-	-	-	-	-	-	-
b2865	2997938-2998366	STY3194	3060850-3061119	-	-	-	-	-	-	-	-	PA4924	5523681-5523869
b2866	2997938-2998366	-	-	-	-	-	-	-	-	-	-	-	-
b2873	3007994-3008036	-	-	-	-	-	-	-	-	-	-	PA0441	496256-496364
b2875	3012261-3012310	-	-	-	-	-	-	-	-	-	-	PA1522	1655320-1655348
b2876	3013016-3013180	-	-	-	-	-	-	-	-	-	-	-	-
b2878	3013757-3014080	-	-	-	-	-	-	-	-	-	-	-	-
b2880	3018508-3018560	-	-	-	-	-	-	-	-	-	-	-	-
b2889	3030833-3031084	STY3195	3060850-3061119	-	-	-	-	-	-	-	-	-	-
b2899	3041169-3041334	STY3205	3071196-3071361	YPO0900	985879-986082	-	-	VC0040	37768-37847	SO2447	2562206-2562545	PA4833	5423868-5424097
b2970	3110938-3111086	-	-	-	-	-	-	VC2734	2908163-2908385	gspC	171099-171349	-	-
b2972	3112493-3112569	-	-	YPO0806	886391-886418	HI0296	-	VC2426	2600609-2600668	pilD	429920-430087	pilD	-
b2974	3117129-3117615	-	-	-	-	-	-	-	-	-	-	-	-
b2989	3136538-3136693	STY3311	3160095-3160320	yghU	4061159-4061408	-	-	-	-	-	-	-	-
b2997	3144277-3144467	hyb0	3169654-3169845	-	-	-	-	-	-	-	-	-	-
b2998	3144753-3144873	STY3323	3170131-3170217	-	-	-	-	-	-	-	-	-	-
b3001	3145795-3145911	STY2647	2482651-2482829	YPO2980	3327590-3327727	-	-	-	-	-	-	-	-
b3004	3148559-3148736	-	-	-	-	-	-	-	-	-	-	-	-
b3007	3150148-3150250	STY3332a	3176568-3176676	-	-	-	-	-	-	-	-	-	-
b3020	3165735-3165869	-	-	-	-	-	-	-	-	-	-	-	-
b3022	3166561-3166767	-	-	YPO0882	968384-968549	-	-	-	-	-	-	-	-
b3023	3167248-3167302	STY3352	3197686-3197759	-	-	-	-	-	-	-	-	-	-
b3027	3170228-3170545	-	-	-	-	-	-	-	-	-	-	-	-
b3042	3182483-3182795	STY3375	3216008-3216383	YPO0656	717534-717688	-	-	VC0163	159304-159421	SO4329	4522644-4522762	PA5289	5952821-5953259
b3050	3189956-3190223	STY3377	3217019-3217281	-	-	-	-	-	-	SO1376	1432663-1432962	-	-
b3051	3190851-3190879	STY3378	-	-	-	-	-	-	-	SO1377	1433596-1433630	PA3729	4181342-4181379
b3052	3194395-3194444	rfaE	3221494-3221543	rfaE	714073-714209	HI1526	1597184-1597267	-	-	rfaE	3891449-3891550	rfaE	5613692-5613734
b3122	3267241-3267303	-	-	-	-	-	-	-	-	-	-	-	-
b3254	3402255-3403072	-	-	-	-	-	-	-	-	-	-	-	-
b3836	4019451-4019489	tatA	3439000-3439207	tatA	4240991-4241172	tatA	201138-201357	VC0086	84706-84767	tatA	4369809-4369870	tatA	5706523-5706550
b4250	4471628-4471800	-	-	-	-	-	-	-	-	-	-	-	-
b4256	4476891-4477309	STY4812	4671590-4671771	YPO3444	3851132-3851276	-	-	VC1217	1296150-1296291	SO0916	945411-945567	-	-
b4286	4507120-4507287	-	-	-	-	-	-	-	-	-	-	-	-
bacA	3201773-3201864	bacA	3228890-3228989	bacA	706087-706362	-	-	VC0526	-	SO4274	4454012-4454174	bacA	2142890-2143172
barA	2913023-2913078	barA	2962001-2962057	barA	3770943-3771385	-	-	VC2453	2634426-2634596	SO3457	3601840-3601959	PA0928	1015753-1015937
bax	3734807-3735125	bax	3998340-3998654	-	-	-	-	VC1430	-	SO2352	2459640-2459973	-	-
bcr	2277781-2277810	bcr	2290061-2290090	bcr	1424208-1424328	HI1242	-	VC1634	1760665-1760985	SO2280	2393251-2393723	PA4136	4626297-4626660
betI	328559-328686	-	-	betI	1314738-1315101	HI0893	946481-946724	-	-	-	-	betI	6051311-6051642
betT	328559-328686	-	-	betT	1314738-1315101	HI1706	1780096-1780392	VC1279	1353245-1353600	-	-	PA3933	4408731-4408922
bfr	3464363-3464436	bfr	4231578-4231651	bfr	220687-220767	-	-	VC0365	383433-383504	bfr2	1153476-1153718	bfrB	3950071-3950282
bglA	3041644-3041681	bglA	3071671-3071828	bglA	1411218-1411510	-	-	VC1558	1670629-1670918	-	-	-	-
bglF	3903226-3903361	-	-	-	-	-	-	-	-	-	-	-	-
bglG	3904196-3904483	-	-	-	-	-	-	-	-	-	-	-	-
bglX	2220010-2220204	bglX	2229054-2229319	YPO0616	676102-676154	-	-	-	-	-	-	bglX	1868536-1868708
bioA	808481-808566	bioA	824680-824765	bioA	1296975-1297072	HI1554	-	VC1111	1181831-1181956	bioA	2856764-2856885	bioA	468237-468409
bioB	808481-808566	bioB	824680-824765	bioB	1296975-1297072	HI1022	1086021-1086135	VC1112	1181831-1181956	bioB	2856764-2856885	bioB	559079-559643
bisC	3713910-3714175	bisC	4016471-4016622	-	-	-	-	-	-	-	-	-	-
blc	4375301-4375391	blc	4558861-4558974	-	-	-	-	VCA0317	325086-325224	blc	1779380-1779416	blc	-
bolA	453494-453662	bolA	492846-493148	bolA	3523686-3524033	HI0163	178904-178996	VC2296	2451578-2451621	bolA	1141181-1141355	bolA	-
brnQ	418406-418814	brnQ	444341-444751	brnQ	3565672-3566147	HI0226	255475-255661	VC0662	707669-707976	brnQ	984401-985011	braZ	2153069-2153593
btuB	4160850-4161217	btuB	3603092-3603464	YPO3910	4392902-4393380	HI0262	291953-292278	VC0156	144973-145369	-	-	PA1271	1381450-1381803
btuC	1793177-1793279	btuC	1693117-1693321	btuC	2726758-2726986	HI1471	-	VC1244	-	hmuU	-	PA4707	5287018-5287070
btuE	1792134-1792198	btuE	1692045-1692138	btuE	2725681-2725752	-	-	-	-	SO1563	1642075-1642221	PA0838	913569-913776
cadA	4356196-4356277	cadA	2663952-2664036	-	-	-	-	VC0281	286987-287032	-	-	-	-
cadB	4357610-4357976	cadB	2662272-2662622	-	-	-	-	VC0280	285501-285651	-	-	-	-
cadC	4359513-4360131	cadC	2660547-2660729	-	-	-	-	VC0278	283164-283326	SOA0132	116974-117408	-	-
caiA	40387-40419	caiA	86469-86505	-	-	-	-	-	-	SO1679	1766007-1766171	PA1631	1774546-1774602
caiB	39116-39246	caiB	85215-85328	-	-	-	-	-	-	-	-	-	-
caiC	37840-37900	caiC	83935-83999	-	-	-	-	-	-	-	-	-	-
caiT	41932-42366	caiT	88021-88500	-	-	-	-	-	-	-	-	-	-
carA	29193-29650	carA	74832-75695	carA	511632-512106	-	-	VC2390	2558436-2558920	carA	1181588-1181757	carA	5344903-5345087
cbl	2058937-2059040	-	-	-	-	-	-	-	-	-	-	-	-
cbpA	1062999-1063258	cbpA	1110009-1110243	-	-	-	-	-	-	-	-	-	-
cca	3199466-3199531	cca	3226657-3226721	cca	708656-708817	HI1606	-	VC2446	2625211-2625302	SO1295_2	1346973-1347146	cca	643165-643210
cchB	2570071-2570179	eutN	2535716-2535758	-	-	-	-	-	-	-	-	-	-
ccmC	2294341-2294384	ccmC1	2309289-2309342	ccmC	3067721-3067785	HI1091	1155049-1155108	VC2055	2211906-2211998	ccmC	-	ccmC	1603546-1603670
cdd	2229732-2229863	cdd	2244593-2244748	cdd	1719494-1719821	HI1350	1426728-1427000	VC1231	1305949-1306120	cdd	2913608-2913783	-	-
cdh	4107401-4107509	cdh_3670095	3670851-3670953	cdh	4490528-4490554	-	-	-	-	-	-	-	-
cdsA	195662-195784	cdsA	-	cdsA	-	HI0919	-	VC2255	-	cdsA	1715408-1715523	cdsA	-
celA	1819644-1819944	celA	1721448-1721750	celA	3003045-3004084	-	-	VC1281	1356684-1356925	-	-	-	-
celB	1819239-1819325	celB	1721045-1721129	celB	-	-	-	VC1282	1357229-1357309	-	-	-	-
celC	1817830-1817882	celC	1719636-1719688	celC	3005772-3005940	-	-	VC1283	1358648-1358696	-	-	-	-
celF	1816525-1816631	celF	1718311-1718437	YPO0166	185616-186130	-	-	VC1284	-	-	-	-	-
cfa	1739144-1739436	cfa	1621056-1621346	cfa	2684571-2685052	-	-	VC1122	-	cfa	-	PA5546	6240632-6240868
chaA	1271073-1271341	chaA	1236989-1237254	chaA	2223697-2224247	-	-	-	-	chaA	1033839-1034036	-	-
chaB	1271073-1271341	chaB	1236989-1237254	-	-	-	-	-	-	-	-	-	-
chaC	1271570-1271708	-	-	-	-	-	-	-	-	-	-	-	-
cheW	1971364-1971386	cheW	1982125-1982147	cheW	1897908-1898072	-	-	VCA1093	-	cheW_1	-	PA0177	-
chpR	2909362-2909441	-	-	-	-	-	-	-	-	-	-	-	-
chpS	4445823-4446017	-	-	-	-	-	-	-	-	-	-	-	-
cirA	2244790-2245085	cirA	2264901-2265248	YPO1313	1475741-1476002	HI0661	706681-707164	VC0475	504658-504801	irgA	4719119-4719234	PA1922	2097324-2097490
citA	651167-651457	dpiB	672357-672790	-	-	-	-	VC0791	847986-848058	-	-	-	-
citC	651167-651457	citC_671331	672357-672790	-	-	HI0025	27989-28241	VC0796	852904-853164	-	-	-	-
clpA	922454-922486	clpA	934364-934396	clpA	1535333-1535360	-	-	VC1144	1212988-1213028	clpA	2763553-2763597	cl	2964579-2964608
clpB	2732194-2732325	clpB	2720570-2720701	clpB_3654692	3657266-3657397	HI0859	906846-906975	VC0711	759548-759674	clpB	3745044-3745164	clpB	5089972-5090129
clpP	455653-455900	clpP	495109-495357	clpP	3521183-3521646	HI0714	762933-763057	VC1922	2073812-2073943	clpP	1881909-1882000	clpP	1953973-1954068
clpX	456522-456649	clpX	495979-496232	clpX	3520354-3520561	HI0715	-	VC1921	2073130-2073211	clpX	1882607-1882708	clpX	1954708-1954814
cls	1306670-1307042	cls	1272842-1273203	cls	2466172-2466242	-	-	VC1670	1801772-1802326	-	-	cls	6073384-6073536
cmk	960249-960423	cmk	975330-975504	cmk	1571029-1571343	HI1219	1289183-1289461	VC1916	2066282-2066454	cmk	2507553-2507738	cmk	-
cmr	882612-882895	mdfA	892596-892907	mdfA	4565456-4565930	-	-	-	-	-	-	-	-
cmtA	3076879-3076908	-	-	-	-	-	-	-	-	-	-	-	-
cmtB	3077350-3077665	-	-	-	-	-	-	-	-	-	-	-	-
coaA	4172606-4172794	coaA	3591354-3591564	coaA	4214470-4214682	HI0631	671060-671273	VC0320	-	panK	226570-226681	-	-
codB	353814-354145	codB	3356241-3356359	-	-	-	-	-	-	-	-	codB	491899-492082
cof	466537-466623	STY0499	506281-506379	YPO3148	3509653-3509756	HI0597	619353-619753	-	-	-	-	-	-
corA	3998669-3999037	corA	3461319-3461792	corA	4306100-4306750	HI1035	1099623-1099919	-	-	corA	2044354-2044481	corA	5934668-5934768
cpdB	4434144-4434332	cpdB	4619876-4620141	cpdB	3941507-3941937	HI0583	605664-605759	VC2562	2743182-2743381	cpdB	3726887-3727569	-	-
cpsG	2121002-2121108	manB	2146347-2146459	manB_3455009	-	-	-	VC0242	-	-	-	algC	5991128-5992381
cpxR	4103252-4103397	cpxR	3674836-3674985	cpxR	84309-84481	HI0837	887819-887874	VC2692	2859618-2859804	cpxR	4664783-4665125	PA3204	-
crcA	655192-655779	pagP	676541-676918	YPO1744	1988329-1989329	-	-	-	-	-	-	-	-
crcB	657162-657253	crcB	678330-678419	crcB	2918070-2918635	HI0597_1	-	VC0060	59121-59355	crcB	-	PA4383	4914510-4914737
creA	4632880-4633089	creA	4795149-4795359	creA	480709-480933	-	-	VCA0800	740989-741309	creA	-	PA4564	-
creD	4635687-4635746	creD	4797957-4798016	creD	980128-980229	-	-	-	-	SO4334	4525858-4526145	creD	525365-525468
crl	257769-257828	crl	373771-373830	crl	3587505-3587566	-	-	VC2275	2429905-2430040	-	-	-	-
crp	3483456-3483756	crp	4213958-4214264	crp	195759-196093	HI0957	1014691-1014759	VC2614	2782012-2782256	crp	651381-651799	vfr	706673-706943
crr	2533811-2533853	crr	2507435-2507477	crr	3345403-3345453	HI1711	1783846-1783907	VC0964	1029652-1029762	crr	2353174-2353247	-	-
csgA	1103627-1103669	csgA	1141862-1141905	-	-	-	-	-	-	SO0865	-	-	-
csgB	1102420-1103173	csgB	1140654-1141408	-	-	-	-	-	-	SO0866	895466-895914	-	-
csgC	1104123-1104183	STY1182	1142359-1142422	-	-	-	-	-	-	-	-	-	-
csgD	1102420-1103173	csgD	1140654-1141408	-	-	-	-	VCA0952	902101-902680	SO2725	2842847-2843139	-	-
csgF	1101351-1101377	csgF	1139577-1139605	YPO1245	1402160-1402282	-	-	-	-	SO3686	-	-	-
csgG	1100908-1100936	csgG	1139134-1139162	YPO2972	3320273-3320861	-	-	-	-	SO3685	-	PA0045	60157-60655
csiE	2663262-2663433	csiE	2655060-2655184	YPO2903	3245072-3245212	-	-	-	-	-	-	-	-
cspA	3717395-3717677	cspA	4012839-4013053	-	-	-	-	VCA0933	885840-886067	-	-	PA0456	514428-514774
cspB	1639579-1639878	-	-	-	-	-	-	-	-	-	-	-	-
cspD	921814-922135	cspD	933723-934045	cspD	1534655-1535014	HI1434_1	1523212-1523363	VC1142	1212207-1212669	cspD	2763904-2764096	cspD	2964843-2965199
cspE	656338-656514	cspE	677489-677678	cspE	2916669-2917053	-	-	VCA0933	885840-886067	SO1648	1734645-1735162	PA0456	514428-514774
cspF	1639579-1639878	-	-	-	-	-	-	-	-	-	-	-	-
cspG	1050399-1050683	-	-	-	-	-	-	-	-	-	-	-	-
cspH	1050399-1050683	cspH	1782800-1782933	-	-	-	-	-	-	-	-	-	-
cspI	1636692-1637056	cspB	2043036-2043483	cspa2	4065296-4065557	-	-	-	-	-	-	-	-
csrA	2817169-2817405	csrA	2824036-2824272	csrA	3683465-3683716	HI0813	863443-863522	VC0548	580495-580588	csrA	3568367-3568487	csrA	990826-991012
cstA	628934-629116	cstA_645392	645208-645391	cstA	2510256-2510607	-	-	-	-	-	-	-	-
cstC	1830007-1830451	astC	1731060-1731504	astC	2228194-2228393	-	-	-	-	-	-	-	-
cutA	4362935-4363052	cutA	4545903-4546025	YPO0346	356921-357107	-	-	-	-	cutA	716327-716548	-	-
cvpA	2428784-2429044	cvpA	2431400-2431712	cvpA	3105400-3105713	HI1206	1272795-1272883	VC1003	1073764-1073828	SO3065	3182398-3182509	PA3109	3490678-3490753
cyaA	3988401-3988765	cyaA	3474606-3474981	cyaA	4319171-4319663	HI0604	632857-633160	VC0122	-	SO4312	4490423-4490623	cyaA	5936218-5936368
cybB	1488738-1488889	STY1431	1383221-1383465	cybB	3704407-3704556	-	-	-	-	-	-	-	-
cybC	4456883-4457126	cybC	4639254-4639353	YPO3694	4127876-4128085	-	-	-	-	-	-	-	-
cycA	4427131-4427441	cycA	4610093-4610390	cycA	2108155-2108506	-	-	-	-	-	-	-	-
cydA	769832-770677	cydA	782726-784315	cydA	1263216-1263984	HI1076	1141920-1142570	VC1844	1984477-1984898	cydA	3427698-3428939	-	-
cydD	930186-930310	cydD	945652-945767	cydD	1543585-1544027	HI1157	1227500-1227573	VC1181	1255497-1255618	cydD	3933014-3933404	-	-
cynR	357915-358022	-	-	-	-	-	-	VC1617	1730880-1730963	SO1916	2017325-2017502	cynR	2247159-2247272
cynS	358680-358712	-	-	-	-	-	-	-	-	-	-	cynS	2246457-2246498
cynT	357915-358022	-	-	-	-	-	-	-	-	-	-	cynT	2247159-2247272
cyoA	450835-451296	cyoA	490296-490750	cyoA	3527265-3527636	-	-	-	-	SO4606	4800309-4800715	cyoA	1427451-1428079
cysB	1331667-1331878	cysB	1295914-1296326	cysB	2493637-2494035	HI1200	-	VC1907	2058930-2059017	cysB	2786941-2787167	cysB	1894115-1894248
cysD	2874353-2874603	cysD	2924871-2925120	cysD	-	-	-	VC2560	2742219-2742284	cysD	3871724-3871806	cysD	4977524-4977867
cysE	3780190-3780271	cysE	3954117-3954196	cysE	79435-79502	HI0606	-	VC2649	-	cysE	2377187-2377235	cysE	-
cysH	2886336-2886412	cysH	2937754-2937831	-	-	-	-	VC0386	-	cysH	3880909-3880963	cysH	1896496-1896629
cysJ	2889922-2890236	cysJ	2941341-2941775	cysJ	3761702-3762093	-	-	VC0384	396788-396875	cysJ	3884558-3884973	PA4513	5053400-5053617
cysK	2530242-2530428	cysK	2503673-2504047	cysK	3341746-3341904	HI1103	1165631-1165731	VC0968	1033139-1033263	cysK	3030374-3030744	cysK	3062818-3062937
cysM	2537604-2537739	cysM	2512729-2512851	cysM_3364982	3365861-3366033	-	-	VC0537	569576-569958	cysM	3760828-3761059	cysM	1020456-1020707
cysP	2541549-2541854	cysP	2516658-2516817	cysP	3369858-3370174	-	-	VC0538	569576-569958	cysP	3760828-3761059	-	-
cysQ	4434144-4434332	cysQ	4619876-4620141	cysQ	3941507-3941937	HI0559	579138-579334	VC2722	-	cysQ_2	-	cysQ	-
cysS	553661-553833	cysS	592170-592341	cysS	3430005-3430214	HI0078	85960-86061	VC1848	1988656-1988800	cysS	1877113-1877252	cysS	-
cysZ	2529254-2529482	cysZ	2502683-2502913	cysZ	3340766-3341013	HI1102	1164663-1164814	VC0969	1034014-1034242	cysZ	3024418-3024657	PA0846	924923-925009
cytR	4122037-4122194	cytR	3642050-3642206	cytR	117179-117533	-	-	VC2677	2845046-2845353	-	-	-	-
dacA	663187-663327	dacA	684375-684515	dacA	2922809-2923213	HI0029	-	VC0947	1012214-1012307	dacA_1	1207543-1207689	-	-
dacB	3326342-3326603	STY3479	3322930-3323176	dacB	3915844-3916100	HI1330	1408898-1409060	VC0632	674749-674830	dacB	2497360-2497387	PA3047	3409953-3410262
dacC	879710-879949	dacC	889666-889908	dacC	1483949-1484192	-	-	-	-	-	-	dacC	4480139-4480206
dacD	2080576-2080777	-	-	-	-	-	-	-	-	-	-	-	-
dadA	1236465-1236793	dadA	1825590-1825911	dadA	2414852-2415315	-	-	VC0786	843633-843732	-	-	dadA	5973476-5973834
dam	3513552-3513660	dam	4190886-4191068	dam	168384-168469	HI0209	-	VC2626	2797746-2797817	dam	296870-296920	-	-
damX	3514945-3515038	damX	4189511-4189610	YPO0153	167141-167396	-	-	VCA0573	510902-511107	-	-	PA5037	-
dapA	2597781-2597859	dapA	2565233-2565311	dapA	3420197-3420360	HI0255	285466-285565	VC2157	2307338-2307500	dapA	1974468-1974638	da	1093068-1093250
dapB	28205-28373	dapB	73831-74012	dapB	510358-510812	HI1308	-	VC2391	2559728-2559844	dapB	1180703-1180744	dapB	5345892-5345950
dapD	185948-185980	dapD	247123-247154	dapD	1181223-1181399	HI1634	1697338-1697611	-	-	dapD	-	-	-
dapF	3992336-3992371	dapF	3467232-3467270	dapF	4315531-4315716	HI0750	810702-810847	VC0126	-	dapF	4486019-4486091	dapF	-
dbpA	1407055-1407534	-	-	dbpA	2022265-2022576	-	-	VC2564	2747502-2747726	dbpA	924770-924808	db	514428-514774
dcd	2140238-2140331	dcd	2165431-2165523	dcd	1733468-1733574	HI0133	-	-	-	dcd	2752758-2752789	PA3480	3893998-3894100
dcm	2030340-2030408	dcm	2039369-2039444	-	-	HI1041	-	-	-	-	-	-	-
dcp	1625405-1625540	dcp	1502702-1502839	-	-	-	-	-	-	dcp_1	3276064-3276287	-	-
dctA	3681078-3681262	dctA	4051701-4051860	dctA	4499640-4500096	-	-	-	-	-	-	dctA	1284178-1284512
dcuA	4364352-4364471	dcuA	4547325-4547441	dcuA	358407-358528	-	-	VC2699	2866407-2866488	-	-	-	-
dcuB	4346323-4346895	dcuB	4393565-4393713	-	-	dcuB	170727-170932	VCA0205	223641-223753	dcuB	4608928-4609207	-	-
dcuC	655192-655779	dcuC	676541-676918	-	-	-	-	VCA0665	600450-600713	-	-	-	-
ddg	2493313-2493598	STY2639	2473940-2474459	ddg	4052437-4053160	-	-	-	-	-	-	-	-
ddlA	400148-400609	ddlA	426151-426227	-	-	-	-	VCA0572	510164-510316	ddlA	2332698-2332944	-	-
deaD	3305553-3305683	STY3461	3303937-3304066	deaD	3897285-3897473	HI0231	261449-261571	VCA0804	748483-748795	deaD	4189378-4189576	PA2840	3195589-3195898
dedA	2432762-2432846	dedA	2435434-2435484	dedA	3101041-3101199	HI1629	1692596-1692761	-	-	-	-	PA4029	4509994-4510969
def	3431198-3431326	fms	4252567-4252697	def	241456-241589	HI0622	662380-662608	VC0046	44809-44899	def_1	37899-38023	def	21574-21711
degQ	3378222-3378377	degQ	3368867-3369025	degQ	3978545-3978817	HI1259	1337074-1337266	-	-	SO3942	4086662-4087109	-	-
degS	3379743-3379834	degS	3370391-3370485	degS	3980767-3980991	HI0945	-	VC0565	599462-599640	degS	4088460-4088587	algW	4979717-4979832
deoA	4615669-4615797	deoA	4778773-4778897	-	-	-	-	VC2349	-	deoA	1264564-1264750	-	-
deoB	4617118-4617171	deoB	4780218-4780271	deoB	459509-459642	-	-	VC2348	-	deoB	-	-	-
deoC	4614635-4614891	deoC	4777737-4777977	deoC_457275	456697-457274	HI1116	1182300-1182409	VC2350	2507851-2507951	deoC	1263380-1263795	-	-
deoD	4618393-4618451	deoD	4781493-4781704	deoD	460864-460990	HI0518	541477-541562	VC2347	2504317-2504401	deoD_2	1267304-1267397	-	-
deoR	881958-882017	deoR	891916-891989	deoR	1489097-1489328	-	-	-	-	-	-	-	-
dfp	3810193-3810285	dfp	3924780-3924951	dfp	61556-61748	HI0953	1012012-1012135	VC0215	223287-223453	dfp	4425954-4426075	dfp	5989320-5989458
dgkA	4254106-4254215	dgkA	4303724-4303893	dgkA	320911-321037	HI0335	-	VCA0714	658292-658357	dgkA	2317899-2318089	dgkA	4038316-4038389
dgoT	3869403-3869479	-	-	-	-	-	-	-	-	-	-	-	-
dgt	179154-179236	dgt	239769-239852	dgt	3777517-3777809	dgt	1377273-1377367	VC1979	2131199-2131257	SO2485	2606465-2606492	dgt	1216441-1216670
dicA	1645875-1645957	STY2066	1924807-1924902	-	-	HI1476	1560682-1560908	VC1455	1565902-1566026	-	-	-	-
dicB	1647456-1647632	-	-	-	-	-	-	-	-	-	-	-	-
dicC	1645875-1645957	-	-	-	-	-	-	-	-	-	-	-	-
dinD	3815164-3815374	-	-	-	-	-	-	-	-	-	-	-	-
dinG	832174-832292	-	-	dinG	1356665-1356933	-	-	VC1855	1993834-1994234	dinG	1909869-1910053	PA1045	1129322-1129450
dinI	1120711-1120786	dinI	1158718-1158793	dinI	1809288-1809602	-	-	-	-	-	-	-	-
dinJ	246503-246711	-	-	YPO3628	4046153-4046605	HI0710	757191-757420	VCA0324	328559-328798	-	-	-	-
dinP	250825-250897	dinP	366848-367096	dinP	3597808-3598162	-	-	VC2287	2443415-2443525	dinP	1156980-1157157	dinP	1007804-1007949
div	2435872-2435969	div	2438512-2438614	flk	3094885-3095171	-	-	-	-	-	-	-	-
dksA	160605-160784	dksA	221262-221440	dksA	3795009-3795180	HI0062	65563-65820	VC0596	623746-623872	dksA	904576-904741	dksA	5302193-5302384
dld	2220010-2220204	dld	2229054-2229319	dld	1327676-1327881	HI1649	1716287-1716546	-	-	-	-	-	-
dmsA	939941-940268	dmsA_955837	955598-955836	dmsA_3707691	3710142-3710606	HI1047	1113544-1113796	-	-	dmaA_1	-	-	-
dnaA	3881358-3881964	dnaA	3804467-3805126	dnaA	4619730-4619852	HI0993	1057274-1057467	VC0012	7350-7396	dnaA	6419-6872	dnaA	6264361-482
dnaB	4261811-4261892	dnaB	4311651-4311714	dnaB	326166-326496	HI1574	1641666-1641701	VC0371	386469-386593	dnaB	4064845-4064969	dnaB	5535556-5535686
dnaE	205087-205125	dnaE	266404-266429	dnaE	1200714-1200845	HI0739	799619-800051	VC2245	2401227-2401252	dnaE	1726188-1726306	dnaE	4078678-4078809
dnaG	3208635-3208747	dnaG	3231768-3232005	dnaG	702957-703094	HI0532	554256-554391	dnaG	554146-554237	dnaG	1339282-1339367	dnaG	638299-638383
dnaJ	14077-14167	dnaJ	13508-13595	dnaJ	499247-499360	HI1238	1311049-1311101	VC0856	922328-922530	dnaJ	1170668-1170780	dnaJ	5347082-5347199
dnaK	11787-12162	dnaK	11246-11593	dnaK	496966-497338	HI1237	1308879-1309143	VC0855	920157-920422	dnaK	1168442-1168750	dnaK	5349111-5349202
dnaQ	236003-236066	dnaQ	301164-301226	dnaQ	1229163-1229231	HI0137	153263-153322	VC2233	2388768-2388823	dnaQ_2	2690105-2690174	dnaQ	1973403-1973469
dnaT	4599087-4599195	dnaT	4760637-4760731	-	-	-	-	-	-	-	-	-	-
dnaX	491185-491315	dnaX	533641-533756	dnaX	3480930-3481587	HI1229	-	VC1054	-	dnaX	2109837-2109970	dnaX	1669953-1669988
dniR	233956-234029	mltD	299116-299189	mltD	1227092-1227126	-	-	VC2237	2390896-2390969	SO2564	2693299-2693551	mltD	1971240-1971319
dppA	3705335-3706247	dppA	4026620-4027177	dppA	4513442-4513846	HI0853	899496-899638	-	-	sapA	1896442-1896561	PA4496	5031232-5031486
dppB	3703420-3703729	dppB	4028783-4028941	dppB	4511552-4511836	HI1187	1253633-1253724	-	-	-	-	PA4503	5041997-5042066
dps	848135-848435	dps	861790-862094	dps	2819736-2819994	HI1349	1426728-1427000	VC0139	133262-133433	SO1158	1203088-1203305	PA0962	1048020-1048458
dsbB	1232254-1232401	dsbB_1830116	1829972-1830115	dsbB	2410326-2410563	HI0428	-	VC1902	2051142-2051223	dsbB	3010080-3010179	dsbB	597480-597707
dsbC	3036843-3036869	dsbC	3066924-3066949	dsbC	977005-977037	HI1213	1280288-1280419	VC2418	-	dsbC	987381-987533	dsbC	4190489-4190617
dsbG	637857-638167	dsbG	654127-654565	-	-	-	-	-	-	-	-	dsbG	-
dsdC	2475650-2475866	dsdC	3845631-3845855	-	-	-	-	VCA0876	829260-829466	-	-	-	-
dsdX	2475650-2475866	dsdX	3845631-3845855	-	-	-	-	-	-	SO1771	1852190-1852494	-	-
dsrB	2022846-2022992	dsrB	2031905-2032029	YPO1656	1883983-1884199	-	-	-	-	-	-	-	-
dxs	439402-439428	dxs	468702-468727	dxs	3539631-3539788	HI1439	1527318-1527361	VC0889	-	dxs	1603052-1603075	dxs	4526435-4526545
eaeH	312002-313580	-	-	-	-	-	-	-	-	-	-	-	-
ebgA	3220088-3220237	-	-	-	-	-	-	-	-	-	-	-	-
ebgR	3218889-3219106	-	-	-	-	-	-	-	-	-	-	-	-
eco	2301518-2301924	eco	2316597-2317009	eco	1365369-1365405	-	-	-	-	SO2312	2424302-2425113	eco	3115630-3116652
ecpD	156202-156301	staB	216649-216829	ecpD	1948903-1949057	-	-	-	-	-	-	PA4085	4569023-4569055
eda	1930781-1930819	-	-	eda	2347467-2347710	HI0047	-	VC0285	-	eda	-	PA3131	3513041-3513155
edd	1932629-1932865	edd	1945073-1945309	edd	-	-	-	VC0288	-	edd	-	edd	3587303-3587431
efp	4373236-4373276	efp	4556064-4556103	efp	365565-365599	HI0328	356215-356251	VC2660	2830758-2830789	efp	2438457-2438503	efp	3205080-3205124
elaA	2379564-2379609	STY2543	2377191-2377250	-	-	-	-	VC2565	2747502-2747726	SO0526	549862-550002	PA0115	136387-136517
elaB	2379048-2379104	STY2542	2376681-2376731	elaB	2841287-2841936	-	-	-	-	-	-	-	-
elaC	2379564-2379609	STY2544	2377191-2377250	-	-	-	-	-	-	-	-	-	-
emrA	2809319-2809447	emrA	2814544-2814672	emrA	3637941-3638326	HI0898	955350-955534	-	-	-	-	PA5159	-
emrD	3850616-3851542	emrD	3849040-3849244	-	-	-	-	VCA0214	-	emrD	2492209-2492555	-	-
emrE	567468-567537	STY1415	1365450-1365998	qacE	2623299-2623770	-	-	-	-	SOA0159	147819-148060	PA4990	5606018-5606101
emrK	2481360-2481774	-	-	-	-	-	-	VC1410	-	SO0524	547094-547337	-	-
emrR	2808698-2808790	emrR	2813517-2814015	emrR	3637257-3637430	-	-	VC1278	1353245-1353600	SO1582	1659543-1659718	-	-
endA	3088269-3088365	endA	3110992-3111089	endA	1025380-1025479	-	-	VC0470	499433-499562	endA	852094-852234	endA	3110525-3110899
eno	2905964-2906053	eno	2945615-2945699	eno	3765735-3765817	HI0932	991235-991357	VC2447	2627918-2627998	eno	3584682-3584996	eno	4069966-4070013
entC	623734-624107	entC	640066-640378	-	-	-	-	VC0773	830009-830175	-	-	pchA	-
entD	609312-609479	entD	625631-625679	YPO1580	1801914-1802435	-	-	VC0780	-	-	-	PA1165	1264920-1265149
entF	613160-613379	entF	-	YPO0776	-	-	-	vibF	2360648-2360907	-	-	PA3327	3730076-3730555
envR	3411103-3411500	-	-	-	-	-	-	-	-	-	-	-	-
envY	586132-586316	-	-	-	-	-	-	-	-	-	-	-	-
epd	3071712-3071998	epd	3096160-3096532	epd	1013265-1013581	-	-	VC0476	-	epd	961608-961738	epd	610000-610213
erfK	2061346-2061412	erfK	2053957-2054036	-	-	-	-	-	-	-	-	-	-
eutB	2556742-2556790	eutB	-	-	-	-	-	-	-	-	-	eutB	4505446-4505506
eutH	2566128-2566346	eutH	2531466-2531586	-	-	-	-	-	-	-	-	PA1491	1618266-1618611
evgA	2481360-2481774	-	-	-	-	-	-	-	-	-	-	-	-
exo	2928963-2928986	exo_2979135	2979022-2979134	xni	1173507-1173768	-	-	VC0898	957224-957264	xni	1624596-1624687	-	-
exuR	3244160-3244276	-	-	exuR	620496-620760	-	-	-	-	-	-	-	-
exuT	3242382-3242743	exuT	3151618-3152021	exuT	622063-622105	-	-	-	-	-	-	PA0241	273230-273774
fabA	1015694-1015764	fabA	1067465-1067535	fabA	1623890-1623960	HI1325	1404481-1404651	VC1483	1588358-1588424	fabA	1948013-1948088	fabA	1753419-1753609
fabB	2439626-2439723	fabB	2444856-2444954	fabB	3089690-3089860	HI1533	1606368-1606515	-	-	fabB	3192616-3192921	fabB	-
fabF	1151072-1151161	fabF	1190017-1190104	fabF	1824354-1824450	-	-	VC2019	2174020-2174110	fabF_1	2897569-2897780	fabF1	3324818-3324948
fabH	1147912-1147981	fabH	1186900-1186981	fabH	-	HI0157	174678-174865	VC2023	-	fabH_1	-	fabH2	-
fabI	1349064-1349433	fabI	1313575-1314179	-	-	HI1734	1812165-1812243	-	-	-	-	fabI	1962025-1962048
fabZ	201994-202100	fabZ	263310-263417	fabZ	1197438-1197597	HI1062	1127338-1127425	VC2249	2404447-2404524	fabZ	1723007-1723040	fabZ	4083398-4083445
fadB	4028562-4028750	fadB	3427815-3428003	fadB	4228497-4228822	-	-	VC2758	2942112-2942321	fadB	26644-27068	faoA	3376607-3377033
fadD	1887771-1887977	fadD	1838509-1838715	fadD	2353847-2354491	HI0390_1	410219-410263	VC1985	2138802-2138928	fadD_1	2709560-2709759	fadD1	3697199-3697435
fadL	2458979-2459319	fadL	2456994-2457357	fadL	3075757-3076163	HI0401	421938-422143	VCA0862	811514-811875	SO4232	4409887-4410419	PA1288	1400506-1400713
fadR	1233941-1234160	fadR	1828211-1828429	fadR	2412136-2412378	HI0426	449489-449588	VC1900	2048908-2049551	fadR	3008179-3008480	-	-
farR	765099-765206	STY3997	3863259-3863613	-	-	-	-	-	-	-	-	-	-
fba	3069265-3069481	fba	3093827-3093930	fbaA	1010863-1010984	HI0524	548266-548378	VC0478	509247-509404	-	-	-	-
fbp	4453184-4453358	fbp	4635603-4635776	fbp	3928982-3929151	HI1645	1710294-1710526	VC2544	2724845-2724900	fbp	4129322-4129618	fbp	5753474-5753615
fdhD	4083403-4083595	fdhD	3697301-3697527	fdhD	4578711-4578906	HI0005	5392-5661	VC1519	1631724-1631767	fdhD	117675-117784	PA5180	5831802-5831900
fdhF	4296946-4297145	fdhF	4372632-4372972	fdhF	352564-352588	-	-	-	-	SO0988	1021148-1021391	-	-
fdnG	1545194-1545424	-	-	-	-	fdnG	5392-5661	-	-	fdnG	108075-108702	-	-
fdoG	4083403-4083595	fdoG	3697301-3697527	-	-	-	-	-	-	-	-	-	-
fdrA	545588-545903	fdrA	584252-584566	-	-	-	-	-	-	-	-	-	-
feaB	1445308-1445539	STY3298	3144661-3144821	-	-	-	-	-	-	-	-	PA4073	4552630-4552857
feaR	1445308-1445539	-	-	-	-	-	-	-	-	-	-	PA4070	4548771-4548933
fecA	4514246-4514334	-	-	-	-	-	-	-	-	SO1309	1359303-1359988	fecA	4368739-4368835
fecB	4511883-4511923	-	-	YPO1536	1748700-1748791	-	-	-	-	-	-	-	-
fecI	4515804-4516094	-	-	-	-	-	-	-	-	-	-	PA2468	2786883-2786973
feoA	3537342-3537798	feoA	4166702-4167140	feoA	144612-145137	-	-	VC2078	2236245-2236867	feoA	1869172-1869641	PA4359	4887506-4887723
fepA	611718-612037	fepA	627933-628120	-	-	HI0661	706681-707164	-	-	-	-	pfeA	3040140-3040240
fepB	623734-624107	fepB	640066-640378	YPO0701	764004-764924	-	-	VC0776	832293-832469	-	-	fepB	4654306-4654430
fepD	621413-621522	fepD	637692-637801	YPO1535	-	-	-	VC0777	-	-	-	fepD	4655334-4655366
fepE	617259-617476	-	-	wzz	3454962-3455011	HI0866	918036-918514	-	-	SO3191	3330598-3330779	-	-
fes	611718-612037	fes	627933-628120	-	-	-	-	-	-	-	-	PA2451	2753465-2753520
ffh	2745816-2745906	ffh	2734474-2734638	ffh	3675586-3675648	HI0106	114666-114996	VC0560	594462-594664	ffh	1411511-1411843	ffh	4198542-4198841
fhlA	2852285-2852360	fhlA	2856375-2856595	-	-	-	-	-	-	-	-	-	-
fhuA	167262-167483	foxA	404091-404256	YPO0956	1054797-1054836	HI1466m	1550127-1550263	VC0200	206362-206432	SO1156	1199116-1199203	PA2466	2785226-2785371
fhuC	169725-169777	fhuC	230336-230386	fhuC	3788080-3788403	-	-	VC0201	208587-208647	SO1033	1071502-1072107	-	-
fhuE	1160775-1161107	-	-	YPO1537	1751051-1751265	-	-	-	-	SO3033	3144037-3144234	fpvA	2655082-2655186
fhuF	4603233-4603649	STY4903	4765491-4765613	YPO1528	1737931-1738371	-	-	-	-	SO3034	3146335-3146461	-	-
fimA	4540199-4540682	-	-	smfA	3092188-3092974	-	-	-	-	-	-	PA0992	1072837-1073284
fimB	4537079-4538524	STY0756	757107-757168	-	-	-	-	-	-	-	-	-	-
fimC	4541833-4541871	-	-	-	-	-	-	-	-	-	-	-	-
fimD	4542595-4542664	-	-	psaC	1464198-1464241	-	-	-	-	-	-	PA0994	1074671-1074783
fimE	4539125-4539604	-	-	-	-	-	-	-	-	-	-	-	-
fimZ	563704-563945	fimZ	602847-603452	YPO1925	2182645-2183472	-	-	-	-	-	-	PA3948	4428130-4428410
fis	3408880-3408907	fis	3409836-3409863	fiS	4073446-4073472	HI0980	-	VC0290	300186-300211	fis	-	fis	-
fixA	41932-42366	fixA	88021-88500	-	-	-	-	-	-	etfB	3282429-3282738	etfB	3312470-3312789
fixC	44127-44179	fixC	90226-90277	-	-	-	-	-	-	SO4453	4641115-4641483	-	-
fklB	4426332-4426353	fklB	4609256-4609432	fklB	3945447-3945788	-	-	VC2568	2749511-2749720	fklB	1179712-1180087	fklB	5121252-5121338
fkpA	3475057-3475276	fkpA	4223595-4223813	fkpA	211966-212264	HI0574	593758-593854	VC0354	375454-375589	fkpA	1104039-1104191	-	-
fldA	710689-710830	fldA	733645-733797	fldA	2964926-2965344	HI0191	205742-205840	VC2099	2259623-2259673	SO2330	2440297-2440354	-	-
fldB	3037764-3037874	fldB	3067844-3067955	fldB	977935-978040	-	-	VC2420	2594284-2594342	-	-	-	-
flgA	1130087-1130240	flgA	1168366-1168521	flgA_2043452	2044151-2044388	-	-	-	-	SO3253	3390699-3390903	-	-
flgB	1130087-1130240	flgB	1168366-1168521	flgB_2044389	2044151-2044388	-	-	VC2200	2347003-2347224	flgB	3388693-3388838	flgB	1164020-1164274
flgE	1131770-1131796	flgE	1170054-1170082	flgE_2046106	2045902-2046105	-	-	VC2197	2345433-2345463	flgE	3386998-3387067	flgE	1165852-1165881
flgG	1133778-1133951	flgG	-	flgG_2048024	-	-	-	VC2195	-	flgG	-	flgG	1168235-1168283
flgH	1134732-1134786	flgH	1172864-1172920	flgH_2048866	2048720-2048865	-	-	VC2194	-	flgH	-	flgH	1169067-1169114
flgK	1137533-1137600	flgK	1175676-1175742	flgK_2052494	2051621-2052493	-	-	VC2191	2339284-2339465	SO3239_3	3380919-3380961	flgK	-
flgM	1129352-1129429	flgM	1167615-1167708	flgM	2043302-2043454	-	-	VC2204	2349808-2349940	-	-	-	-
flhB	1964216-1964419	flhB	1976395-1976590	flhB_2034412	2033881-2034411	-	-	VC2120	-	flhB	3356743-3356769	flhB	-
flhD	1976231-1976544	flhD	1987038-1987710	-	-	-	-	-	-	-	-	-	-
fliA	1999813-2000135	fliA	2009694-2009892	fliA_2088117	2087768-2088116	-	-	VC2066	-	fliA	-	fliA	-
fliC	2001630-2001894	fliC	2012694-2012949	fliC	2086365-2086660	-	-	VC2188	2335796-2335946	SO3237	3376600-3376857	fliC	1182695-1183057
fliD	2001630-2001894	fliD	2012694-2012949	fliD_2084964	2086365-2086660	-	-	VC2140	2295739-2295762	fliD	3375223-3375267	fliD	1184972-1185059
fliE	2011037-2011250	fliE	2019929-2020144	fliE_2077374	2077022-2077373	-	-	VC2134	2288652-2288711	fliE	3368643-3368836	fliE	1191804-1192052
fliF	2011037-2011250	fliF	2019929-2020144	fliF_2075309	2077022-2077373	-	-	VC2133	-	fliF	3368232-3368306	fliF	1192380-1192404
fliL	2017533-2017639	fliL	2026574-2026680	fliL	2070033-2070301	-	-	VC2127	2280629-2280665	fliL	3361024-3361108	PA1442	1571777-1572022
fliO	2019521-2019585	fliO	-	fliO	2067975-2068144	-	-	VC2124	-	fliO	3359007-3359043	fliO	-
fliS	2003299-2003325	fliS	-	fliS_2084555	-	-	-	VC2138	-	fliS	-	PA1095	1186482-1186605
fliY	1998409-1998498	fliY	2008218-2008366	fliY	2090849-2090974	HI1080	1147462-1147764	VC0010	7101-7223	-	-	PA0314	354462-354753
flu	2069231-2069404	-	-	-	-	HI1732	1808860-1809217	VC0505	537520-537552	-	-	PA4541	5082391-5082441
flxA	1644224-1644428	-	-	YPO2987	3336859-3336992	-	-	-	-	-	-	-	-
fnr	1397551-1397747	fnr	1356182-1356337	fnr	2586384-2586458	HI1425	1513298-1513584	VC1434	1532469-1532560	etrA	2464285-2464330	anr	1681806-1682050
focA	953690-954097	focA	968807-969213	focA	1561251-1561949	HI0181	195412-195887	VC1695	1830117-1830320	SO2911	3041128-3042161	-	-
focB	2611930-2611953	-	-	-	-	-	-	-	-	-	-	-	-
folA	49629-49822	folA	100452-100652	folA	518947-519098	HI0899	956015-956114	VC0440	-	folA	3804411-3804435	folA	393223-393307
folC	2430963-2431034	folC	2433643-2433712	folC	3103005-3103255	HI1261	-	VC1001	1071857-1071903	folC	3184641-3184710	folC	-
folD	556965-557401	folD	595531-596076	folD	3151753-3151966	HI0609	640924-641104	VC1942	2093397-2093522	folD	1879663-1880016	folD	1947042-1947319
folE	2241673-2241929	folE	2257470-2257798	folE	1708488-1708673	HI1447	1534629-1534765	VCA0616	551926-551965	folE	4430507-4430776	folE1	-
folP	3322598-3322644	folP	3319109-3319215	folP	3912060-3912181	HI1336	1412627-1412740	VC0638	680057-680125	folP	1241812-1241973	folP	-
folX	2419286-2419344	-	-	-	-	-	-	-	-	folX	3052844-3052941	folX	-
fpr	4112053-4112151	fpr	3652206-3652304	fpr	99371-99527	-	-	-	-	fpr	765347-765471	PA4615	5173547-5173655
frdA	4379897-4380190	frdA	4562266-4562587	frdA	370935-371040	HI0835	885687-885867	VC2656	2826519-2826751	-	-	-	-
frr	192578-192871	frr	253883-254031	frr	1188006-1188143	HI0808	857868-858021	VC2257	2413445-2413500	frr	1713910-1713942	frr	-
fruB	2261516-2261882	fruB	2273713-2274081	fruB	1456799-1456993	HI0448	472380-472453	VCA0518	449083-449420	-	-	-	-
fruR	87944-88027	fruR	139465-139750	fruR	587337-587402	-	-	VCA0519	449083-449420	-	-	fruR	3994411-3994737
frvA	4090405-4090707	-	-	-	-	-	-	-	-	-	-	-	-
frwC	4139764-4140108	-	-	YPO0404	421397-421757	-	-	VC1822	1964894-1965109	-	-	-	-
fsr	503921-504137	fsr	546488-546659	rosA	3448784-3449064	-	-	-	-	-	-	-	-
ftn	1986566-1986738	ftnA	1993376-1993617	ftnA	2029562-2029961	HI1384	1480085-1480540	VC0078	-	ftn	145408-145711	-	-
ftsJ	3325306-3325430	ftsJ	3321878-3321964	ftsJ	3914800-3914945	HI1334	1409876-1410001	VC0636	677255-677373	rrmJ	1239092-1239181	ftsJ	5338523-5338616
ftsK	932310-932446	ftsK	947772-947908	ftsK	1546246-1546370	ftsK	-	VC1903	2054703-2054882	SO2306	2416770-2417092	ftsK	2959240-2959466
ftsN	4120920-4121013	ftsN	3643230-3643325	ftsN	116085-116152	HI0896	951612-952003	VC2676	2843867-2844040	SO4124	-	PA5052	5691724-5691760
ftsY	3601875-3602023	ftsY	4105651-4105775	ftsY	4281502-4281529	HI0768	830480-830533	VC0147	136751-136953	ftsY	4782520-4782861	ftsY	417407-417526
ftsZ	105242-105304	ftsZ	157034-157096	ftsZ	605799-605873	HI1143	1211935-1212020	VC2397	2566244-2566276	ftsZ	4389538-4389567	ftsZ	4940484-4940536
fucA	2931711-2932256	fucA	2981855-2982409	-	-	HI0611	-	-	-	-	-	PA0224	254637-254790
fucI	2933571-2933605	fucI	2983724-2983757	-	-	HI0614	647194-647377	-	-	-	-	-	-
fucK	2935379-2935459	fucK	2985486-2985633	-	-	HI0613	645307-645381	-	-	-	-	-	-
fucP	2931711-2932256	fucP	2981855-2982409	-	-	HI0610	642738-642778	-	-	SO3503	3654866-3655208	-	-
fucR	2937330-2937389	fucR	2987474-2987533	fucR	3711300-3712001	HI0615	648125-648321	-	-	-	-	-	-
fumA	1686402-1686599	fumA	1584959-1585157	fumA	3720974-3721373	-	-	-	-	-	-	PA4333	-
fumB	4344905-4344984	fumB	4392129-4392226	-	-	-	-	VC1304	1385222-1385396	SO2222	2336916-2337037	-	-
fumC	1684613-1684757	fumC	1583145-1583314	fumC	2544942-2545224	HI1398	1494301-1494534	VC1573	-	-	-	fumC2	934113-934243
fur	709870-710160	fur	732833-733116	fur	2964032-2964400	HI0190	205189-205219	VC2106	2262910-2263274	fur	2042394-2042649	fur	5352079-5352175
fusA	3471152-3471181	fusA	4227732-4227830	fusA	216185-216280	HI0579	599849-599934	VC0361	379463-379540	fusA_1	241808-241888	fusA1	4771155-4771187
gabD	2789269-2789293	gabD	2793005-2793028	YPO1290	1448093-1448443	-	-	VC1745	-	gabD	1324039-1324097	gabD	299498-299521
gabP	2792034-2792273	gabP	2795773-2795904	-	-	-	-	-	-	-	-	gabP	147393-147563
gadA	3665211-3665423	-	-	-	-	-	-	-	-	-	-	-	-
gadB	1570070-1570433	-	-	-	-	-	-	-	-	-	-	-	-
galE	791279-791541	galE	806194-806418	galE	1286313-1286674	HI0351	379060-379234	VCA0774	-	galE	-	galE	1503414-1503567
galF	2112350-2112526	galF	2137840-2138019	galF	1754911-1754996	-	-	-	-	-	-	-	-
galP	3085877-3086302	galP	3108529-3109023	-	-	-	-	-	-	-	-	-	-
galR	2974037-2974620	galR	3026936-3027579	galR	874039-874347	-	-	VC2337	2486326-2486483	-	-	-	-
galS	2239689-2239832	galS	2255495-2255646	-	-	HI0821	872195-872401	-	-	-	-	-	-
galU	1290476-1290679	galU	1256758-1256962	galU	1753078-1754022	HI0812	863230-863253	VC0395	421509-421680	galU	1753135-1753457	galU	2215052-2215101
gapA	1860454-1860794	gapA	1743253-1743563	gapA	2428154-2428491	HI0001	1829890-1	VC2000	2152115-2152264	-	-	-	-
gapC	1488738-1488889	-	-	-	-	-	-	-	-	-	-	-	-
gatB	2172587-2172619	gatB	3285735-3285767	-	-	-	-	-	-	-	-	-	-
gatD	2170896-2170945	gatD	3287427-3287472	-	-	-	-	-	-	-	-	-	-
gatR	2169756-2169857	gatR	3288514-3288626	-	-	-	-	-	-	-	-	-	-
gatY	2175231-2175534	gatY	3278586-3279762	-	-	-	-	-	-	fba	964062-964251	-	-
gatZ	2174342-2174372	-	-	-	-	-	-	-	-	-	-	-	-
gcd	141226-141418	gcd	202799-203003	-	-	-	-	-	-	-	-	gcd	2521105-2521260
gcl	533048-533139	gcl	570603-570689	-	-	-	-	-	-	-	-	gcl	1632678-1633005
gcpE	2639825-2639853	gcpE	2621625-2621653	aarC	3216027-3216090	HI0368	-	VC0759	-	ispG	3464906-3464950	PA3803	-
gcvA	2940590-2940942	gcvA	2990728-2991076	gcvA	1169378-1169922	gcvA	1259635-1260107	VC0896	954861-955013	SO1533	1608229-1608404	PA1184	1286789-1286989
gcvH	3047570-3047595	gcvH	3078088-3078112	gcsH	994766-994836	-	-	VCA0277	296270-296308	gcvH	792989-793016	gcvH1	5871620-5871668
gcvP	3047062-3047182	gcvP	3077533-3077697	gcvP	994168-994381	-	-	-	-	gcvP	793404-793528	gcvP1	5871057-5871232
gcvR	2597781-2597859	gcvR	2565233-2565311	gcvR	3420197-3420360	-	-	VC2159	-	SO1878	1974468-1974638	PA1009	1093068-1093250
gcvT	3048688-3049137	gcvT	3079205-3079661	gcvT	995932-996654	-	-	-	-	gcvT	791496-791896	gcvT1	5872749-5872901
gdhA	1840160-1840394	gdhA_1733274	1733036-1733273	gdhA	4470606-4470854	HI0189	202929-203290	-	-	ldh	2773705-2773984	gdhA	5138754-5139051
gef	16961-17488	mokW	1917602-1917645	-	-	-	-	-	-	-	-	-	-
ggt	3584455-3584573	ggt	4123347-4123471	-	-	-	-	VC0194	200600-200763	ggt_2	2059561-2059668	ggt	1453393-1453472
gidA	3923262-3923642	gidA	3765055-3765435	gidA	4653618-273	HI0582	603005-603692	VC2775	2961047-237	gidA	4969697-336	gidA	6259197-6259672
gidB	3921309-3921374	gidB	3767323-3767427	gidB	4651583-4651730	HI0486	507415-507556	VC2774	-	gidB	4967690-4967809	gidB	-
glcB	3121822-3121845	-	-	-	-	-	-	VCA0957	906567-906684	SO4706	4908661-4908892	glcB	544348-544653
glcC	3126037-3126286	-	-	-	-	-	-	-	-	-	-	glcC	6023702-6023905
glcD	3126037-3126286	-	-	-	-	-	-	-	-	-	-	glcD	6023702-6023905
glgB	3571136-3571410	glgB	4137280-4137657	glgB	4432572-4433076	HI1357	-	VCA0016	-	glgB	-	glgB	-
glgS	3189956-3190223	glgS	3217019-3217281	-	-	-	-	-	-	-	-	-	-
glk	2507447-2507649	glk	2479540-2479742	glk	3325955-3326137	-	-	-	-	-	-	glk	3585374-3585478
glmS	3911297-3911460	glmS	3778165-3778355	glmS	4641025-4641227	HI0429	453587-453700	VC0487	517340-517404	glmS	4953198-4953276	glmS	-
glmU	3912829-3913183	glmU	3776475-3776796	glmU	4642596-4643218	HI0642	682881-683042	VC2762	2949439-2949687	glmU	4957991-4958163	glmU	6247690-6247812
glnA	4055615-4055986	glnA	3727944-3728318	glnA	34541-34728	HI0865	916390-916619	VC2746	2918939-2919082	glnA	4603075-4603653	glnA	5766147-5766482
glnB	2685429-2685491	glnB	2668085-2668163	glnB	-	HI0337	-	VC2239	2393843-2393998	glnB_2	3674474-3674718	-	-
glnD	188651-188714	glnD	249825-249939	glnD	-	HI1719	1793018-1793078	VC2262	2417300-2417391	glnD	1710225-1710309	glnD	4095954-4096122
glnE	3197283-3197307	glnE	3224385-3224504	glnE	711047-711219	HI0069	-	VC2438	2616312-2616437	glnE	3910322-3910468	glnE	5635874-5636154
glnH	847228-847633	glnH	860810-861288	glnH_2822515	2821943-2822514	-	-	-	-	-	-	-	-
glnK	471639-471821	glnK	513170-513384	glnK	3502899-3503310	-	-	-	-	glnB_1	776608-776915	glnK	5952821-5953259
glnL	4053920-4054207	glnL	3729726-3730002	ntrB	32879-33133	-	-	VC2748	2921258-2921392	ntrB	4659468-4659591	ntrB	5772024-5772296
glnP	846343-846483	glnP	859918-860065	glnP	2823256-2823292	-	-	VCA1038	-	SO1043	-	PA5075	5713166-5713233
glnS	705111-705315	glnS	723188-723400	glnS	2956154-2956357	HI1354	1431987-1432408	VC0997	-	glnS	1872166-1872352	glnS	1942945-1943066
gloA	1725778-1725860	gloA	1613803-1613873	gloA	2676164-2676435	HI0323	351773-351841	VC1010	-	gloA	2142606-2143234	gloA1	3943807-3944182
glpA	2350395-2350666	glpA	2347624-2347855	glpA	4293862-4294485	HI0685	729780-730071	VCA0747	691096-691250	-	-	-	-
glpD	3559457-3559645	glpD	4148616-4148813	glpD	4420862-4421259	-	-	VCA0657	592600-592945	SO0978	1008180-1008246	glpD	4016160-4016439
glpE	3559457-3559645	glpE	4148616-4148813	YPO0122	130717-131039	HI0679	-	VC0100	99107-99189	glpE	4870855-4870955	PA0589	649264-649309
glpF	4115671-4116094	glpF	3648317-3648714	glpF	-	HI0690	734038-734269	-	-	-	-	glpF	4012541-4012804
glpG	3559086-3559132	glpG	4149138-4149215	glpG	-	HI0618	651753-651781	VC0099	-	glpG	-	PA3086	-
glpK	4114803-4114827	glpK	3649558-3649580	YPO3312	-	HI0691	735062-735084	VCA0744	689612-689743	glpK	4406937-4407222	glpK	4013642-4013683
glpT	2350395-2350666	glpT	2347624-2347855	-	-	HI0686	729780-730071	VCA0137	152743-152840	-	-	glpT	5892657-5892908
glpX	4113160-4113296	glpX	3651084-3651107	-	-	HI0667	713491-713651	VC2688	2855529-2855698	-	-	PA1168	1266780-1267281
gltA	753692-754399	gltA	772018-772117	gltA	1252679-1253387	-	-	VC2092	2252772-2253160	gltA	2030462-2030877	gltA	1720396-1720743
gltB	3351686-3352266	gltB	3348373-3349043	gltB	3966312-3966983	-	-	VC2376	2537269-2537654	gltB	1382796-1383381	gltB	5672141-5672367
gltF	3358249-3358810	-	-	YPO0301	301010-301785	-	-	-	-	-	-	-	-
gltJ	685893-686064	gltJ	705431-705592	gltJ	2936512-2936687	-	-	-	-	-	-	PA1341	1455613-1455817
gltP	4291716-4292059	gltP	4367803-4368149	gltP_253545	252691-253544	-	-	VCA0088	98821-98847	SO0922	951697-951909	gltP	6171510-6171731
gltS	3826293-3826571	gltS	3907869-3908094	gltS	45708-45944	HI1530	1602495-1602538	VCA0041	48230-48767	gltS	3054280-3054828	gltS	3566121-3566161
gltX	2518693-2518950	gltX	2492188-2492445	gltX	3333202-3333475	HI0274	308878-309047	VC2214	2368084-2368151	SO3128_2	3261191-3261451	gltX	3516900-3516939
glvC	3861492-3861525	-	-	-	-	-	-	-	-	-	-	-	-
glyA	2683528-2683854	glyA	2659035-2659358	glyA	3250326-3250865	HI0889	942837-942962	VC0941	1006540-1006822	glyA	3617285-3617474	glyA3	5160612-5160736
glyQ	3722948-3723515	glyQ	4005968-4006108	glyQ	4594215-4594541	HI0927	985623-985887	VC0021	19943-20234	glyQ	18162-18278	glyQ	13436-13539
gmd	2126337-2126364	gmd	2151682-2151707	-	-	-	-	VC0243	-	-	-	gmd	-
gmhA	243340-243542	gmhA	364388-364626	lpcA	3609258-3609496	HI1181	1248701-1248906	VC2230	2383848-2384164	-	-	-	-
gmk	3818804-3819054	gmk	3915201-3915456	gmk	53387-53786	HI1743	1829890-1	VC2708	-	gmk	371365-371942	gmk	6005137-6005197
gnd	2099291-2099420	gnd	2117549-2117714	gnd	1755888-1756275	HI0553	574758-575205	VCA0898	-	gnd	2001806-2002045	-	-
gntK	3575186-3575418	gntK	4133742-4133882	-	-	-	-	-	-	-	-	-	-
gntP	4548866-4549204	-	-	gntP	831462-833000	-	-	-	-	-	-	-	-
gntR	3576358-3576583	gntR	4132380-4132748	gntR	4453726-4453856	-	-	VC0289	299751-299891	-	-	gntR	2559950-2560143
gntT	3543833-3544194	gntT	4160190-4160568	gntT	4451106-4451321	-	-	-	-	-	-	PA2322	2560663-2560761
goaG	1363534-1363573	-	-	goaG	3175840-3176020	HI0949	1010328-1010677	-	-	-	-	-	-
gor	3643855-3643928	gor	4071580-4071686	gor	4477830-4478017	HI0161	178089-178306	VC0186	190822-190917	gor	4903549-4903727	gor	2216544-2216687
gpmA	786819-787022	gpmA	801712-801937	gpmA	1281049-1281397	HI0757	821275-821449	-	-	-	-	-	-
gpmB	4631324-4631365	gpmB	4793588-4793634	gpmB	479105-479197	-	-	-	-	-	-	-	-
gppA	3961845-3961982	gppA	3498200-3498320	-	-	-	-	VC0304	-	-	-	-	-
gpt	255717-255976	gpt	371734-371981	gpt	3589397-3589822	HI0674	717159-717268	VC2277	2431847-2431886	-	-	-	-
greA	3326342-3326603	greA	3322930-3323176	greA	3915844-3916100	HI1331	1408898-1409060	VC0634	675881-676404	greA	1234148-1234414	greA	-
greB	3534223-3534449	greB	4170041-4170265	greB	147511-148043	HI0569	590436-590530	VC2715	2889797-2890040	greB	4828104-4828758	greB	3212470-3212523
grxA	889977-890135	grxA	899751-899919	grxA	1494370-1494831	HI1532	1604701-1604816	VC1146	1217525-1217796	SO2745	2865835-2865897	-	-
grxB	1123278-1123343	grxB	1161273-1161338	-	-	-	-	VCA0992	946311-946430	SO2797	2920368-2920567	PA1741	1886034-1886277
grxC	3782070-3782213	grxC	3952250-3952337	grxC	77285-77405	HI0572	592601-592722	VC2637	2809179-2809305	-	-	grx	-
gshA	2814462-2814536	gshA	2821387-2821465	gshA	3680937-3681021	-	-	VC0556	590064-590083	gshA	3718687-3718881	gshA	5856322-5856530
gsk	499198-499348	gsk	541871-542022	gsk	3453607-3453812	-	-	VC1129	1196554-1196814	gsk	2119229-2119423	-	-
gsp	3136538-3136693	gsp	3160095-3160320	-	-	-	-	-	-	-	-	-	-
gst	1712293-1712400	gst	1600508-1600614	gst	2660096-2660142	HI0111	119114-119450	-	-	SO1577	1654878-1655032	PA1466	1595719-1595826
guaA	2630556-2630626	guaA	2589249-2589320	guaA	3205039-3205220	HI0222	251013-251124	VC0768	821479-821587	guaA	3437253-3437371	guaA	4227237-4227318
guaB	2632091-2632251	guaB	2590791-2590944	guaB	3206682-3206850	HI0221	248819-248947	VC0767	819811-820011	guaB	3438836-3438957	guaB	4228786-4229048
guaC	113220-113443	guaC	166975-167199	guaC	3834183-3834222	-	-	VCA0197	213043-213206	-	-	-	-
gutM	2826537-2826643	srlM	2833890-2833968	-	-	-	-	-	-	-	-	-	-
gutQ	2827841-2827874	gutQ	-	-	-	HI1678	1746351-1746889	-	-	-	-	-	-
gyrA	2337441-2337586	gyrA	2334010-2334421	gyrA	1370468-1370728	HI1264	1344362-1344946	VC1258	1329856-1330206	gyrA	2518639-2519023	gyrA	3559198-3559436
gyrB	3877748-3877778	gyrB	3808901-3808931	gyrB	-	HI0567	587997-588149	VC0015	11080-11102	gyrB	-	gyrB	-
hcaA1	2666917-2667051	-	-	-	-	-	-	-	-	-	-	xylX	2836054-2836172
hcaR	2666917-2667051	-	-	-	-	-	-	-	-	-	-	-	-
hcaT	2665867-2666028	hcaT	2657597-2657783	hcaT	3247729-3248082	HI0308	-	VC0302	309896-309993	SO3078	3198389-3198468	PA2068	2267595-2267640
hdeA	3654371-3654624	-	-	-	-	-	-	-	-	-	-	-	-
hdeB	3653935-3654040	STY1501	1456802-1457500	YPO2674	3000354-3000970	-	-	-	-	-	-	-	-
hdeD	3654371-3654624	-	-	hdeD	640124-640218	-	-	-	-	-	-	PA5409	6085110-6085386
hdhA	1696065-1696178	-	-	-	-	-	-	-	-	-	-	-	-
helD	1023572-1023693	helD	1075347-1075469	YPO1440	1632698-1632890	-	-	VCA0717	661856-662005	-	-	-	-
hemA	1262724-1262936	hemA	1797313-1797625	hemA	2287635-2287939	-	-	VC2180	2326148-2326287	hemA	3984757-3985010	hemA	5234853-5234995
hemB	388985-389123	hemB	416228-416739	hemB	-	-	-	VC0105	-	hemB_1	2713441-2713792	hemB	5905627-5905869
hemC	3988401-3988765	hemC	3474606-3474981	hemC	4319171-4319663	-	-	VC0120	115715-115893	hemC	4490423-4490623	hemC	5922435-5922545
hemE	4195252-4195293	hemE	3568390-3568432	hemE	4187842-4187962	-	-	VC0332	350266-350510	hemE	459029-459486	hemE	5666057-5666235
hemG	4032031-4032196	hemG	-	hemG	4224332-4224355	-	-	VC2755	2939980-2940004	SO0027	31456-31655	-	-
hemH	497041-497278	hemH	539708-539939	hemH	3474934-3475025	HI1160	-	VC0987	1051136-1051252	hemH_1	2118103-2118184	hemH	-
hemL	174883-175106	hemL	235500-235668	hemL	3782058-3782548	-	-	VC0626	665564-665846	hemL	1353295-1353323	hemL	4457321-4457360
hemM	1262724-1262936	hemM	1797313-1797625	YPO2015	2287635-2287939	HI1607	1673280-1673344	VC2181	2326148-2326287	lolB	3984757-3985010	PA4668	-
hemN	4049434-4049618	hemN	3734157-3734347	hemN	28797-28981	-	-	VC0116	109964-110050	hemN	4933870-4934129	hemN	1683950-1684079
hemX	3986680-3986703	hemX	3476658-3476681	hemX	4321349-4321381	hemX	632857-633160	VC0118	-	hemX	4492299-4492361	PA5258	5920715-5920743
hepA	63265-63431	hepA	112707-112882	rapA	559853-560315	HI0616	648125-648321	VC2506	2696398-2696818	hepA	597187-597574	he	3706854-3707088
hflB	3324577-3324678	ftsH	3321148-3321253	ftsH	3914114-3914172	HI1335	1410629-1410721	VC0637	678001-678103	ftsH	1239809-1239864	ftsH	5337701-5337901
hflK	4399528-4399615	hflK	4582582-4582798	hflK	389632-389874	HI0151	168520-168631	VC0349	371732-371779	hflK	631357-631395	hflK	5546988-5547084
hflX	4398172-4398249	hflX	4581230-4581303	hflX	388247-388347	-	-	VC0348	370410-370444	hflX	630026-630051	PA4943	-
hfq	4397778-4397865	hfQ	4580839-4580923	ymr	387826-387943	HI0411	432706-432798	VC0347	369975-370148	hfq	629662-629755	PA4944	5548645-5548752
hha	479533-479560	hha	521212-521241	ymoA	3497666-3497716	-	-	-	-	-	-	-	-
himD	962889-963050	himD	977973-978130	ihfB	1573881-1573943	HI1221	1291880-1292004	VC1914	2063526-2063815	ihfB	2505018-2505092	himD	3547973-3548111
hipB	1590467-1590691	-	-	YPO3485	3894663-3894688	-	-	-	-	SO2989	3113571-3113659	-	-
hisG	2088066-2088213	hisG	2106247-2106395	hisG	1765034-1765122	HI0468	490184-490630	VC1132	1200867-1201259	hisG	2171927-2172515	hisG	-
hisJ	2424809-2425031	hisJ	2420294-2420533	hisJ	3108570-3109090	-	-	-	-	-	-	hisJ	3278575-3278636
hisL	2087763-2088017	hisL	2106046-2106207	-	-	-	-	-	-	-	-	-	-
hisQ	2423937-2424028	hisQ	2419329-2419513	hisQ	3109877-3109981	-	-	VC1862	2002594-2002701	-	-	hisQ	3279420-3279477
hisS	2638596-2638708	hisS	2620396-2620508	hisS	3214691-3214901	HI0369	-	VC0760	812216-812243	hisS	3463632-3463792	hisS	-
hlpA	200358-200481	ompH	261673-261797	ompH	1195757-1195916	HI0916	971438-971547	VC2251	-	ompH	1721415-1721473	PA3647	4085011-4085063
hlyE	1229624-1229989	hlyE	1455973-1456099	-	-	-	-	-	-	-	-	-	-
hmpA	2683528-2683854	hmpA	2659035-2659358	hmp	3250326-3250865	-	-	VCA0183	201931-202120	-	-	fhp	3013773-3013926
hnr	1289371-1289464	STY1297	1255654-1255746	YPO2173	2443720-2445052	-	-	VC1050	1119981-1120188	SO3196	3338634-3338756	PA2798	3156256-3156501
hns	1292146-1292749	hns	1258417-1259078	hns	2448556-2449304	HI1587	1655362-1655764	VC1130	1198581-1199267	SO3146	3282429-3282738	-	-
holC	4481849-4482010	holC	4676439-4676538	holC	3847622-3847774	HI1397	1494301-1494534	VC2502	2688069-2688154	holC	3561932-3563010	holC	-
holD	4605270-4605371	holD	4768732-4768833	holD	448749-448860	HI0011	12262-12366	VC0656	700654-700766	SO1159	1203088-1203305	-	-
holE	1922994-1923131	holE	1935560-1935690	holE	2029562-2029961	-	-	-	-	-	-	-	-
hpt	141226-141418	hpt	202799-203003	hpt	3806682-3806903	HI1153	1220814-1221026	VC0585	-	hpt_2	-	PA4645	5212664-5212831
hrpA	1480885-1481141	hrpA	1378257-1378456	hrpA	2612558-2613024	HI1070	-	VC1382	-	hrpA	2345530-2345646	PA3297	3695004-3695180
hrsA	765099-765206	-	-	-	-	-	-	-	-	-	-	-	-
hsdM	4580619-4580821	-	-	-	-	HI1287	1369158-1369671	-	-	hsdM_2	4442724-4442853	PA2735	3098508-3098627
hsdR	4584386-4584518	hsdR	4748638-4748834	-	-	-	-	-	-	hsdR_2	4447841-4447965	-	-
hslJ	1439768-1439880	hslJ	1372538-1372650	hslJ	2621033-2621104	-	-	VC1663	1794660-1794805	-	-	-	-
hslV	4119868-4119962	hslV	3644316-3644409	hslV	115140-115241	HI0496	511610-511827	VC2675	2843179-2843317	hslV	4335075-4335330	hslV	5692454-5692574
htpG	494232-494343	htpG	536663-536751	htpG	3477769-3477962	HI0104	112165-112380	VC0985	1048025-1048251	htpG	2114148-2114423	htpG	1737416-1737535
htpX	1910601-1910794	htpX	1862540-1862734	htpX	1946348-1946823	HI0720	767348-767517	VC1117	1185931-1186156	htpX	2845512-2845798	htpX	3182849-3182984
htrA	180752-180883	htrA	241368-241499	gsrA	3775799-3775998	-	-	VC0566	601009-601139	-	-	mucD	833907-833948
htrB	1115806-1116029	htrB	1153813-1154031	-	-	HI1527	1597184-1597267	VC0213	-	htrB	3891449-3891550	PA3242	3630605-3630763
htrC	4187149-4187363	-	-	-	-	-	-	-	-	-	-	-	-
htrE	155427-155463	staC	215840-215916	htrE	1949835-1949918	-	-	-	-	-	-	PA4084	4567955-4568278
htrL	3791326-3791613	-	-	-	-	-	-	-	-	-	-	-	-
hupA	4197670-4197858	hupA	3565826-3566014	hupA	4185180-4185370	HI0430	-	VC0273	278231-278431	-	-	-	-
hupB	460464-460674	hupB	500042-500252	hupB	3516316-3516535	-	-	VC1919	2069183-2069368	SO1797	1886477-1886738	hupB	1958621-1958758
hyaA	1030936-1031361	hyaA2	1479683-1480109	-	-	-	-	-	-	hoxK	2198006-2198353	-	-
hycA	2848459-2848669	hycA	2852479-2852687	-	-	-	-	-	-	-	-	-	-
hycB	2847873-2847999	hycB	2851872-2852019	-	-	-	-	-	-	-	-	-	-
hydH	4199408-4199503	hydH	3564099-3564351	-	-	-	-	VC1085	-	SO2545	-	-	-
hydN	2836129-2836279	hydN	2843559-2843761	hydN	351984-352008	-	-	-	-	-	-	-	-
hyfA	2598966-2599181	-	-	-	-	-	-	-	-	-	-	-	-
hyfR	2609888-2609940	-	-	-	-	-	-	VC2137	2292779-2293012	SO3660	3812392-3812852	-	-
hypA	2848459-2848669	hypA	2852479-2852687	-	-	-	-	-	-	-	-	-	-
hypE	2851278-2851318	hypE	2855368-2855408	-	-	-	-	-	-	hypE	-	-	-
hypF	2835449-2835603	hypf	2842868-2843015	-	-	-	-	-	-	hypF	2191927-2192063	-	-
iap	2874353-2874603	iap	2924871-2925120	-	-	-	-	-	-	-	-	PA0328	370406-370708
ibpA	3865050-3865279	hslT	3838090-3838395	ibpA	4607090-4607456	-	-	VC0018	14491-14768	ibpA	2388596-2388812	ib	3509166-3509322
ibpB	3864531-3864638	hslS	3838807-3838918	ibpB	4606396-4606678	-	-	-	-	-	-	-	-
icc	3174850-3174876	icc	3204793-3204819	icc	725442-725525	HI0399	-	VC2433	2609215-2609241	icc	-	PA4969	5579499-5579654
icdA	1194145-1194345	icdA	1233699-1233869	icdA	1866093-1866222	-	-	-	-	-	-	icd	2966802-2967159
iciA	3057632-3057772	iciA	3087962-3088113	iciA	1005367-1005707	-	-	VC0482	512340-512503	iciA	2988883-2988994	iciA	4892247-4892343
iclR	4221247-4221406	iclR	4270426-4270728	-	-	-	-	-	-	-	-	PA0236	266311-266615
idnD	4491975-4492190	-	-	-	-	-	-	-	-	-	-	-	-
idnK	4491975-4492190	-	-	idnK	2852181-2852231	-	-	VC0287	296214-296366	-	-	PA2321	2559950-2560143
idnO	4490920-4490945	-	-	idnO	2850658-2851418	-	-	-	-	-	-	-	-
idnR	4488708-4488776	STY4819	4681829-4681894	YPO2537	2848909-2849376	-	-	-	-	-	-	-	-
idnT	4490094-4490157	-	-	-	-	-	-	-	-	-	-	-	-
ileS	22346-22390	ileS	53805-53851	ileS	504701-504734	ileS	1021672-1021702	VC0682	728654-728686	ileS	3688631-3688665	ileS	5109782-5109807
ilvB	3850412-3850519	ilvB	3851014-3851122	ilvB	2577811-2578382	-	-	-	-	-	-	-	-
ilvC	3955442-3955590	ilvC	3506209-3506372	ilvC	4363857-4364141	HI0682	723243-723918	VC0162	157304-157440	ilvC	4543221-4543416	ilvC	5273471-5273515
ilvD	3951034-3951131	ilvD	3511597-3511755	ilvD	4371916-4372228	HI0738	792567-792640	VC0028	-	ilvD	4539155-4539235	ilvD	397896-398226
ilvG	3948041-3948182	ilvG	3514607-3514748	ilvG	4375076-4375697	-	-	VC0031	29536-30068	ilvG	4541149-4541744	-	-
ilvI	85310-85629	ilvI	136925-137248	ilvI	583696-584016	HI1585	1653536-1653804	VC2483	2663679-2664165	ilvI	2391577-2392029	ilvI	5275732-5276281
ilvL	3947623-3947944	ilvL	3514845-3515195	-	-	-	-	-	-	-	-	-	-
ilvY	3955442-3955590	ilvY	3506209-3506372	ilvY	4363857-4364141	HI0681	723243-723918	VC0161	157304-157440	ilvY	4543221-4543416	-	-
imp	57110-57363	imp	107969-108221	imp	528470-528653	HI0730	786721-786842	VC0446	477246-477391	imp	3793663-3793819	ostA	656528-656653
infA	925667-925953	infA	941103-941416	infA	1538979-1539146	HI0548	569617-569785	VC1737	1873506-1873591	infA	2760874-2760958	infA	2961895-2962001
infB	3313656-3313682	infB	3312100-3312126	infB	3906801-3906827	HI1284	-	VC0643	685310-685336	infB	1247938-1247965	infB	5329949-5329978
ispB	3331093-3331350	ispB	3327613-3327870	ispB	3922212-3922470	HI0881	932695-932906	VC0434	466254-466448	ispB	3807652-3807923	ispB	5116624-5116863
ivbL	3850616-3851542	ivbL	3850076-3850917	-	-	-	-	-	-	-	-	-	-
katE	1811709-1811890	katE	1712959-1713174	katA	1360625-1360996	HI0928	985623-985887	VC1585	1698203-1698378	katB	1109564-1109980	katE	2361871-2361953
katG	4131084-4131414	katG	3623199-3623365	katY	3701234-3701735	-	-	VC1560	1671018-1671040	katG_2	4599377-4599741	-	-
kbl	3790179-3790455	kbl	3943821-3944022	kbl	69942-70186	-	-	VCA0886	840120-840438	kbl	4873184-4873471	-	-
kch	1308294-1308595	STY1310	1270084-1270133	YPO2675	3000354-3000970	-	-	-	-	SOA0098	76496-77038	PA1496	1624716-1624783
kdgT	4099009-4099261	kdgT	192151-192387	-	-	-	-	-	-	-	-	-	-
kdpB	726260-726284	kdpB	747877-747899	kdpB	3019187-3019282	-	-	-	-	-	-	kdpB	-
kdpF	728045-728356	-	-	-	-	-	-	-	-	-	-	-	-
kdsA	1267350-1267387	kdsA	1792864-1792903	kdsA	2292416-2292513	HI1557	-	VC2175	-	kdsA	3978223-3978288	kdsA	-
kdtA	3805726-3806166	kdtA	3928960-3929403	kdtA	66530-66951	HI0652	697341-697402	VC0233	-	kdtA	4874117-4874416	waaA	5605098-5605135
kduD	2981281-2981312	kduD	3035289-3035345	kduD1	1970523-1970616	-	-	-	-	-	-	-	-
kduI	2982147-2982435	kduI	3036180-3036611	kduI	1971451-1971785	-	-	-	-	-	-	-	-
kgtP	2723767-2724091	kgtP	2711277-2711382	-	-	-	-	-	-	-	-	pcaT	258311-258462
kup	3928745-3928942	kup	3759630-3759976	kup	5550-5822	-	-	VCA0529	463369-463690	-	-	kup	999767-1000012
lacA	361085-361152	-	-	-	-	-	-	-	-	-	-	PA3853	4314452-4314482
lacI	366735-366813	-	-	lacI	933838-934108	-	-	-	-	-	-	-	-
lacY	362404-362457	-	-	-	-	-	-	-	-	-	-	-	-
lacZ	365530-365654	-	-	lacZ	1883233-1883772	-	-	-	-	-	-	-	-
lamB	4245476-4245549	lamB	4297109-4297200	lamB_4144571	4145843-4145915	-	-	VCA1028	976960-977378	-	-	-	-
lasT	4638109-4638510	lasT	4807925-4808326	-	-	-	-	-	-	-	-	-	-
ldcC	209578-209678	ldcC	273535-273612	-	-	-	-	-	-	-	-	-	-
ldhA	1440868-1441074	ldhA	1373638-1373903	ldhA	2619778-2620042	HI0085	-	VCA0192	209566-209747	ldhA	1001291-1001536	ldhA	-
lepA	2705145-2705344	lepA	2692659-2692919	lepA	3042913-3043411	HI0016	17868-18037	VC2463	2646981-2647095	lepA	1401868-1402037	le	835371-835522
leuA	83530-83624	leuA	135153-135242	leuA	578338-578486	HI0986	1042799-1043306	VC2490	2669794-2670175	leuA	4415186-4415681	PA1217	-
leuL	83709-84190	leuL	135327-135982	-	-	-	-	-	-	-	-	-	-
leuO	83709-84190	leuO	135327-135982	leuO	578943-580263	-	-	VC2485	-	SO1607	1691446-1691568	PA2551	2882983-2883155
leuS	674007-674240	leuS	696457-696692	leuS	2933496-2933755	HI0921	976897-977144	VC0956	1021506-1021526	leuS	1218399-1218573	leuS	4466754-4466923
lexA	4254582-4254693	lexA	4304260-4304370	lexA	321407-321533	HI0749	809827-810074	VC0092	90643-90952	lexA	4799021-4799181	lexA	3367671-3367901
lgt	2964060-2964212	lgt	3015942-3016156	lgt	861191-861443	HI0904	-	VC0674	720712-720742	lgt	1392212-1392259	lgt	-
lhr	1727016-1727110	-	-	-	-	-	-	-	-	-	-	PA3272	3667855-3667925
lig	2528197-2528269	ligA	2501625-2501698	ligA	3339689-3339781	HI1100	1163592-1163678	VC0971	1035116-1035250	ligA	3019821-3019921	lig	1665932-1666024
lipA	659440-659650	lipA	680591-680798	lipA	2920040-2920234	HI0026	29202-29257	VC0943	-	lipA	-	lipA	-
lipB	661436-661604	lipB	682627-682794	lipB	2920934-2921147	HI0027	-	VC0944	1010434-1010614	lipB	1205896-1205984	lipB	-
livH	3594035-3594084	livH	4113603-4113664	livH	4274064-4274246	-	-	-	-	-	-	braD	1161596-1161858
livJ	3597347-3597562	-	-	-	-	-	-	-	-	-	-	-	-
livK	3595192-3595614	livK	4112075-4112495	livK	4275360-4275780	-	-	-	-	-	-	braC	1162978-1163275
lldP	3774652-3775025	lldP	3963226-3963526	-	-	HI1218	1289183-1289461	VCA0983	930898-931048	-	-	-	-
lnt	690105-690131	lnt	-	cutE	-	HI0302	-	VC0958	1023571-1023613	cutE	1221138-1221182	lnt	4463715-4463902
lolA	936434-936591	lolA	951938-952081	lolA	1550286-1550480	HI1591	-	VC1107	1176958-1177055	lolA	2419826-2419897	lolA	2956779-2956806
lon	457922-458111	lon	497502-497689	lon	3518888-3519084	HI0462	482500-482691	VC1920	2071727-2071851	lon	1883987-1884121	lon	1956093-1956226
lpdA	127585-127911	lpdA	183952-184152	lpdA	3818456-3818760	HI1231	1301984-1302099	VC2412	2582720-2582989	lpdA	443110-443261	lpdG	1728345-1728415
lplA	4621687-4621716	lplA	4784224-4784259	lplA	2715714-2715840	-	-	VC1388	-	-	-	-	-
lpp	1755132-1755444	lppA	1666522-1666833	lpp	2690974-2691296	-	-	VCA0059	66886-67081	SO1295	1345490-1345725	-	-
lpxC	106454-106556	lpxC	158246-158348	lpxC	607023-607109	HI1144	1213284-1213324	VC2396	2564950-2565049	lpxC	4388171-4388352	lpxC	4939187-4939301
lrhA	2404662-2405580	lrhA	2396087-2397017	pecT	2871954-2872406	-	-	-	-	-	-	PA2846	3200553-3200648
lrp	931274-931817	lrp	946734-947279	lrp	1544988-1545753	HI1596	1663763-1663823	VC1904	2055375-2055530	lrp	2416086-2416265	lrp	5976969-5977121
lysA	2976922-2977042	lysA	3030914-3031030	lysA	876630-876843	HI0727	780055-780314	VC0125	119194-119228	lysA	4487334-4487378	lysA	-
lysC	4230813-4231336	lysC	4284898-4285285	lysC	4154035-4154403	-	-	VC0391	414230-414608	lysC	4124416-4124986	-	-
lysP	2246553-2246759	lysP	2266716-2266907	lysP	1470479-1470738	-	-	-	-	-	-	lysP	5195272-5195368
lysR	2976922-2977042	lysR	3030914-3031030	lysR	876630-876843	-	-	-	-	-	-	PA5085	5723517-5723580
lysU	4352296-4352534	-	-	-	-	HI1211	1279039-1279191	VC0664	710556-710582	lysS	1025545-1025576	-	-
malE	4243999-4244362	malE	4295641-4296001	malE	4147263-4147823	-	-	VCA0945	897229-897861	-	-	-	-
malF	4242655-4242810	malF	4294319-4294452	malF	4149033-4149221	-	-	VCA0944	895934-896010	-	-	-	-
malI	1697205-1697378	-	-	-	-	-	-	-	-	-	-	-	-
malK	4243999-4244362	malK	4295641-4296001	malK	-	-	-	VCA0946	897229-897861	-	-	PA2341	2585257-2585298
malM	4246888-4247132	malM	4298557-4298722	malM	4144349-4144573	-	-	VCA1027	975505-975711	-	-	-	-
malP	3550107-3550717	malP	4153677-4154269	-	-	-	-	VCA0013	11993-12270	SO1496	-	-	-
malS	3734807-3735125	malS	3998340-3998654	malS	4598855-4599145	-	-	VCA0860	808978-809268	-	-	-	-
malT	3550107-3550717	malT	4153677-4154269	malT	133749-134065	-	-	VCA0011	11752-11902	-	-	PA1759	1898652-1898815
malX	1697205-1697378	-	-	-	-	-	-	-	-	-	-	-	-
malZ	421581-421738	malZ	448225-448388	malZ	3562325-3562887	-	-	-	-	-	-	-	-
manA	1686402-1686599	manA	1584959-1585157	manA	2544942-2545224	-	-	VC1827	1969299-1969416	-	-	-	-
manX	1899610-1900071	manX	1849665-1850136	manX_2002778	2003753-2004522	-	-	-	-	-	-	-	-
manY	1901041-1901105	manY	1851103-1851157	manY	2002687-2002780	-	-	-	-	-	-	-	-
maoC	1451667-1451950	-	-	-	-	-	-	-	-	-	-	-	-
map	189507-189873	map	250732-251180	ampM	1184930-1185363	HI1722	1795333-1795467	VC2261	2416120-2416459	map	1711105-1711413	map	4094907-4095170
marB	1617979-1618012	marB	1495312-1495342	-	-	-	-	-	-	-	-	-	-
marR	1616933-1617200	marR	1494219-1494533	-	-	-	-	VCA0955	904652-904819	SO2046	-	PA5157	5804799-5805204
mazG	2908708-2908780	STY3083	2948363-2948969	YPO3378	-	HI0460	480652-480782	VC2450	2630745-2630825	SO3442	3587546-3587893	PA0935	1025294-1025400
mcrB	4576926-4577071	-	-	YPO0387	402916-403048	-	-	-	-	-	-	-	-
mdaB	3170228-3170545	-	-	mdaB	730489-730791	HI0648	693122-693365	-	-	-	-	PA2580	2916748-2917170
mdh	3381904-3382337	mdh	3381213-3381625	mdh	3925718-3926180	HI1210	1276304-1276509	VC0432	461979-462116	mdh	783174-783464	-	-
mdlA	468063-468094	mdlA	509583-509625	mdlA	3506891-3506994	-	-	-	-	-	-	-	-
mdoB	4596972-4597266	mdoB	4758556-4758840	-	-	-	-	-	-	-	-	-	-
mdoG	1108165-1108557	mdoG	1146423-1146693	-	-	-	-	VC1288	1366208-1366599	-	-	PA5078	5718425-5718883
melA	4339207-4339488	melA	4387247-4387517	-	-	-	-	-	-	-	-	-	-
melB	4340842-4340958	melB	4388868-4388953	YPO0995	1107258-1107498	-	-	-	-	-	-	-	-
melR	4339207-4339488	melR	4387247-4387517	-	-	-	-	-	-	-	-	-	-
menA	4117930-4117998	menA	3646279-3646347	menA	112978-113215	HI0509	526138-526183	VC2673	2841121-2841226	SO1910	2009225-2009612	-	-
menD	2377280-2377370	menD	2374888-2374975	menD	2837657-2837886	HI0283	-	VC1975	-	menD	4766797-4766989	-	-
menF	2378439-2378744	menF	2376269-2376371	menF	2839252-2839781	HI0285	319669-319803	VC1976	2129036-2129249	SO4713	4916069-4916549	-	-
menG	4116911-4117005	menG	3647275-3647369	menG	111919-112062	HI0508	525160-525213	VC2672	2840129-2840205	menG_2	4364558-4364880	PA1772	1917490-1917598
mesJ	212264-212330	mesJ	276197-276261	YPO1062	-	HI0404	-	VC2242	-	mesJ	1729781-1729835	PA3638	4073987-4074058
metA	4211703-4211858	metA	4263383-4263538	metA	4174275-4175008	-	-	VC1611	1725605-1725651	metA	1761739-1761810	-	-
metB	4125976-4126251	metB	3635703-3635966	-	-	HI0086	91336-91545	VC2683	2850042-2850308	metB	4212423-4212625	PA0400	-
metC	3150148-3150250	metC	3176568-3176676	metC_743009	744221-745022	HI0122	138526-138799	VC1671	1803779-1803861	metC	2303313-2303440	-	-
metE	4010407-4010642	metE	3449732-3449979	metE	4254346-4254450	HI1702	1774097-1774291	VC1704	1837361-1837613	metE	831068-831266	metE	2106445-2106579
metF	4129845-4130195	metF	3624254-3624531	metF	125842-126076	HI1444	1531384-1531846	VC2685	2853897-2854158	metF	4208600-4208838	metF	482069-482113
metG	2192219-2192319	metG	2215157-2215320	metG	1731208-1731471	HI1276	1353908-1354009	VC1036	-	metG	2754553-2754712	metG	3895193-3895322
metH	4221247-4221406	metH	4270426-4270728	metH	4166811-4167024	HI1042	1108325-1108433	VC0390	408841-409036	metH	1070538-1070754	metH	2003594-2003870
metJ	4125976-4126251	metJ	3635703-3635966	metJ	121870-122246	HI0294	328788-329033	VC2682	2850042-2850308	metJ	4212423-4212625	-	-
metK	3084670-3084724	metK	3107226-3107376	metK	1022317-1023522	HI1172	1241938-1242024	VC0472	501328-501604	metK	959139-959615	metK	-
metR	4010407-4010642	metR	3449732-3449979	metR	4254346-4254450	HI1739	1816239-1816486	VC1706	1837707-1837755	metR	831068-831266	metR	4019444-4019741
mfd	1173188-1173317	mfd	1211830-1212055	mfd	1850220-1850488	HI1258	1331906-1332179	VC1886	-	mfd	2371342-2371430	mfd	3360654-3360873
mglA	2237310-2237372	-	-	mglA_1712542	1712310-1712541	HI0823	874538-874605	VC1327	-	-	-	-	-
mglB	2238369-2238650	mglB	2253974-2254474	mglB	1710555-1711304	HI0822	873398-873490	VC1325	-	-	-	-	-
mgsA	1026248-1026336	mgsA	1078019-1078115	mgsA	1635402-1635582	HI1234	1306524-1306822	VCA0711	656852-656908	-	-	-	-
mgtA	4464821-4465198	mgtA	4655383-4655765	mgtB	1888130-1888532	-	-	-	-	-	-	mgtA	5418124-5418352
mhpR	367759-367834	-	-	-	-	-	-	-	-	-	-	PA4341	4870328-4870429
mhpT	374103-374637	STY2409	2242340-2242464	-	-	-	-	-	-	-	-	PA2472	2789780-2789859
minC	1225304-1225822	minC	1833602-1833687	minC	2359495-2359922	-	-	VC1959	-	minC	2704582-2704704	minC	3630605-3630763
minD	1224585-1224610	minD	1834393-1834418	minD	2358784-2358810	-	-	VC1960	-	minD	2705368-2705397	minD	3631553-3631616
mioC	3924084-3924175	mioC	3764522-3764613	YPO0001	712-806	HI0669	713868-713966	VC0002	-	mioC	775-953	-	-
mipB	862762-862792	-	-	mipB	2506776-2507108	-	-	-	-	-	-	-	-
mlc	1666589-1666725	STY1576	1527073-1527262	mlc	2550234-2550452	-	-	VC2007	2160545-2160988	-	-	-	-
mltA	2945201-2945408	mltA	2996394-2996600	YPO1025	1165087-1165301	mltA	131661-132026	VC2312	-	-	-	PA1222	1325951-1326048
mltB	2823600-2823854	mltB	2830942-2831195	mltB	3305373-3305682	-	-	VC1956	2110614-2110640	SO1166	-	mltB1	4977524-4977867
mltC	3102384-3102447	mltC	3126433-3126547	mltC	1052138-1052310	HI0761	-	VC0450	482874-482914	-	-	-	-
moaA	815871-816266	moaA	834808-835203	moaA	1306322-1306852	HI1676	1745238-1745681	VC1024	1092842-1093131	moaA	4641115-4641483	moaA2	1634493-1634727
moaB	817254-817277	moaB	836191-836214	-	-	-	-	VC1025	1094134-1094195	-	-	moaB2	3394021-3394086
mobA	4039580-4039648	mobA	3742489-3742557	mobA	20344-20442	HI0844	893377-893462	VC1526	-	mobA	-	PA3030	3394021-3394086
modA	794143-794311	modA	810102-810270	modA	1290565-1290801	HI1693	1764048-1764184	VCA0726	-	modA	4009828-4010050	modA	2023167-2023283
modE	793868-793995	modE	809827-809954	modE	1290099-1290414	HI1694	1764048-1764184	-	-	modE	4009828-4010050	PA0487	549227-549296
modF	793012-793081	modF	808971-809040	modF	1289198-1289309	-	-	-	-	SO0726	740717-741022	-	-
moeA	865588-865790	moeA	879286-879482	moeA	1697357-1697893	HI1448	1534629-1534765	VCA0617	551926-551965	moeA	145408-145711	moeA2	-
mog	9189-9305	mog	8616-8728	mogA	491155-491444	HI0336	363833-363917	-	-	mog	70893-71133	-	-
molR_1	2194351-2194493	-	-	-	-	-	-	-	-	-	-	-	-
molR_2	2195316-2195429	-	-	-	-	-	-	-	-	-	-	-	-
mopA	4368557-4368602	groEL	4551559-4551604	groEL	361534-361582	HI0543	565922-565946	VC2664	2834255-2834310	groEL	720958-721018	groEL	4917124-4917176
mopB	4367991-4368265	groES	4550993-4551267	groES	360986-361242	HI0542	565472-565633	VC2665	2834599-2834957	groES	720443-720669	groES	4917468-4917664
motA	1975164-1975292	motA	1985979-1986108	motA_1893561	1893354-1893560	-	-	VC0892	950592-950905	motA	4467383-4467554	motA	5559872-5560011
mrcA	3520417-3520484	mrcA	4183967-4184062	mrcA	160989-161062	HI0440	460547-460644	VC2635	2805592-2805703	mrcA	288573-288761	ponA	5680713-5680896
mrcB	164532-164729	mrcB	225189-225331	mrcB	3790876-3790986	HI1725	-	VC0602	-	mrcB	660581-660660	mrcB	5280292-5280503
mrdA	667441-667473	pbpA	688674-688706	pbpA	2927496-2927579	HI0032	35402-35424	VC0950	-	mrdA	1212560-1212625	pb	-
mreB	3398785-3399031	mreB	3398162-3398471	mreB	4086958-4087296	HI0037	40013-40063	VC0415	441985-442154	mreB	4257178-4257522	mreB	5013431-5013669
mreC	3397616-3397683	mreC	3397054-3397120	mreC	4088338-4088543	HI0038	41198-41279	VC0416	443196-443254	mreC	4256084-4256130	mreC	5012314-5012395
mrp	2192219-2192319	mrp	2215157-2215320	YPO1523	1731208-1731471	HI1277	1353908-1354009	VC1037	-	SO2618	2754553-2754712	PA3481	3895193-3895322
mrr	4584386-4584518	mrr	4748638-4748834	-	-	-	-	-	-	-	-	-	-
msbA	965805-965843	msbA	980907-980945	msbA	1577064-1577101	HI0060	63156-63198	VC1878	2023630-2023662	msbA	2925373-2925407	msbA	5615544-5615650
msbB	1938218-1938339	msbB	1950604-1950722	msbB	2341415-2341683	HI0199	214818-214866	VC0212	-	SO2088	2184541-2184639	-	-
mscL	3435529-3435660	mscL	4248214-4248357	mscL	237018-237158	HI0626	666909-666983	VCA0612	-	mscL	545957-546163	mscL	5171726-5172251
msrA	4439754-4439958	msrA	4624947-4625158	msrA	3937020-3937293	-	-	VC2549	2732539-2732683	msrA	2444897-2445174	msrA	5643706-5643801
msyB	1113408-1113436	msyB	1151442-1151525	-	-	-	-	-	-	-	-	-	-
mtlA	3769372-3769907	mtlA	3972832-3973305	mtlA	4589380-4590031	-	-	VCA1045	994740-994880	-	-	-	-
mtlD	3771819-3772050	mtlD	3970695-3970917	mtlD	4587312-4587450	-	-	VCA1046	996828-996930	-	-	-	-
mtr	3303459-3303614	STY3460	3301843-3301998	mtr	1444465-1444838	HI0287	321016-321134	VCA0160	178429-178509	mtr	-	mtr	6116312-6116494
murA	3334136-3334192	murA	3330681-3330736	murA	3983524-3983679	HI1081	-	VC2514	-	murA	-	murA	4985470-4985492
murB	4169333-4169635	murB	3594538-3594788	murB	4217662-4218119	HI0268	-	VC0318	-	murB	223362-223638	murB	-
murC	100709-100764	murC	152436-152556	murC	601161-601300	HI1139	1207318-1207457	VC2400	-	murC	-	murC	-
mutH	2967000-2967683	mutH	3018944-3019625	mutH	864693-864924	HI0403	-	VC0668	716513-716901	mutH	1387882-1388571	-	-
mutM	3808780-3808879	mutM	3926257-3926356	mutM	63093-63177	HI0946	1006398-1006632	VC0221	-	mutM	4930372-4930398	mutM	401070-401130
mutS	2854830-2855115	mutS	2900587-2900743	mutS	3740546-3741341	HI0707	751026-751160	VC0535	-	mutS	3574225-3574604	mutS	4054396-4054523
mutT	110982-111043	mutT	162810-162967	mutT	612088-612384	HI0910	964435-964501	VC2392	-	mutT	427138-427227	PA4400	4931695-4931747
mutY	3100871-3101030	mutY	3124926-3125079	mutY	1050238-1050574	HI0759	822424-822599	VC0452	484260-484498	mutY	3510477-3510655	mutY	-
mviN	1126950-1127061	mviN	1164971-1165318	mviN	2314157-2314425	HI0964	1024206-1024507	VC0680	725800-726041	mviN	3691224-3691475	PA4562	5112379-5112661
nac	2059956-2060281	STY0730	732266-732382	-	-	-	-	-	-	-	-	-	-
nadA	780873-781307	nadA	793973-794268	nadA	1273322-1273692	-	-	VC1833	1975617-1975792	nadA	2450146-2450282	nadA	1087096-1087842
nadB	2708033-2708439	nadB	2695607-2696030	nadB	3039185-3039371	-	-	VC2469	-	nadB	1399007-1399195	nadB	830893-831300
nadC	118646-118732	nadC	172414-172500	nadC	3828298-3828409	HI1473	-	VC2422	2595763-2596057	SO0420_2	435169-435425	nadC	5067746-5068030
nadE	1820281-1820481	nadE	1722090-1722306	-	-	-	-	VCA0207	224722-224823	nadE	2120726-2120952	nadE	5519679-5519709
nagA	701975-702036	nagA	720052-720113	nagA	-	HI0140	156453-156727	VC0994	1060856-1061323	nagA	3657669-3657715	PA3758	-
nagB	702835-703166	nagB	720912-721237	nagB	2953001-2953399	HI0141	157538-157825	VCA1025	972153-972426	-	-	-	-
nagD	699550-699599	nagD	717626-717674	nagD	2949720-2949794	-	-	-	-	SO2762	2884459-2884601	PA3886	4351487-4351593
nagE	702835-703166	nagE	720912-721237	nagE	2953001-2953399	-	-	VC0995	1060856-1061323	-	-	PA3761	4212820-4212846
nanA	3371212-3371335	nanA	3363524-3363660	nanA	3377102-3377166	HI0142	-	VC1776	1927093-1927132	-	-	-	-
nanT	3370240-3370320	nanT	3362515-3362632	nanT	3371705-3372311	-	-	-	-	-	-	mucK	1103925-1104008
napF	2301518-2301924	napF	2316597-2317009	napF	3394298-3395129	napA_369588	369380-369587	VCA0676	611549-611705	napF	1751137-1751215	napF	-
narG	1278569-1279086	narG	1243694-1244083	-	-	-	-	-	-	-	-	narG	4342046-4342123
narK	1276842-1277179	narK	1241960-1242298	-	-	-	-	-	-	-	-	narK2	-
narP	2288102-2288519	narP	2302622-2303652	narP	3394298-3395129	HI0726	778602-778809	-	-	SO3982	-	-	-
narQ	2583546-2583750	narQ	2551682-2551866	-	-	HI0267	300083-300126	VCA0675	611549-611705	narQ	4117608-4117885	-	-
narU	1542085-1542410	narU	1446333-1446549	-	-	-	-	-	-	-	-	-	-
narX	1276842-1277179	narX	1241960-1242298	narX	2226027-2226335	-	-	-	-	-	-	narX	4344835-4345008
narZ	1540615-1540698	narZ	1444853-1444946	-	-	-	-	-	-	-	-	-	-
ndh	1164906-1165307	ndh	1203862-1204118	ndh	1839192-1839568	HI0747	805774-805979	VC1890	2039499-2039583	ndh	3672651-3672858	ndh	5077703-5077768
ndk	2642885-2643035	ndk	2624724-2624846	ndk	3219905-3220233	HI0876	-	VC0756	807759-807963	ndk	2386338-2386975	ndk	4266901-4267146
nei	745120-745157	nei	768669-768704	-	-	-	-	-	-	-	-	-	-
nemA	1724644-1724682	nemA	1612647-1612707	YPO2379	2671801-2671890	-	-	VCA0993	-	SO4153	4328913-4329023	morB	3287214-3287338
nfnB	604648-604743	nfnB	621800-621898	-	-	HI1278	1355880-1355983	VCA0637	572478-572695	SO3715	3862395-3862806	PA5190	5843800-5844052
nfo	2248784-2248859	nfo	2268936-2269016	nfo	1467700-1467865	-	-	VC2360	2516795-2517139	-	-	-	-
nfrB	592402-592553	-	-	-	-	-	-	-	-	-	-	-	-
nhaA	16961-17488	nhaA	46021-46185	nhaA	500498-500742	HI0225	255475-255661	VC1627	1751165-1751445	nhaA	1393858-1393978	norB	-
nhaB	1233941-1234160	nhaB	1828211-1828429	nhaB	2412136-2412378	HI0427	449489-449588	VC1901	2048908-2049551	nhaB	3008179-3008480	nhaB	1979942-1980164
nhaR	18653-18714	nhaR	47350-47413	nhaR	501925-502056	-	-	VC0677	723661-724054	nhaR	1395535-1395631	-	-
nikA	3611185-3611297	-	-	-	-	-	-	VCA1098	1053165-1053361	-	-	-	-
nirB	3491384-3491647	nirB	4206034-4206352	nirB	177532-177840	-	-	VCA0644	578527-578594	-	-	nirB	1928627-1928896
nirC	3494512-3494639	nirC	4202986-4203169	nirC	174460-174664	-	-	-	-	-	-	-	-
nlp	3332320-3332549	nlp	3328840-3329074	sfsB	3120562-3121233	HI1477	1560682-1560908	-	-	SO2653	2789054-2789205	-	-
nlpA	3837621-3838178	-	-	-	-	-	-	-	-	-	-	-	-
nlpC	1790756-1790835	nlpC	1690668-1690746	nlpC	2716303-2716584	HI1314	1392000-1392054	-	-	-	-	-	-
nlpD	2866777-2866918	nlpD	2917254-2917431	nlpD	3746280-3746385	HI0706	749785-749810	VC0533	-	nlpD	3579217-3579276	PA3623	4059911-4059958
nrdA	2342190-2342884	nrdA	2338703-2339059	nrdA	1369246-1369741	HI1659	1724256-1724437	VC1256	1328670-1329120	nrdA	2520423-2520876	nrdA	1254310-1255041
nrdB	2345168-2345403	nrdB	2341343-2341457	nrdB	1366795-1366959	HI1660	1726781-1726924	VC1255	1326325-1326386	nrdB	2523163-2523225	nrdB	1251155-1251420
nrdD	4460235-4460630	nrdD	4650769-4650972	nrdD	3860480-3860915	HI0075	80246-80525	VCA0511	439826-440290	nrdD	2953047-2953353	PA1920	2096357-2096516
nrdG	4457939-4458098	nrdG	4648510-4648632	nrdG	3863052-3863260	HI1155	1223762-1224011	VCA0512	-	nrdG	2950814-2950931	PA2726	-
nrdH	2798494-2798743	nrdH	2804652-2804752	nrdH	2979737-2980256	-	-	-	-	-	-	-	-
nrfA	4284951-4285342	nrfA	4361121-4361221	-	-	HI1069	1134039-1134202	-	-	SO3980	4117608-4117885	-	-
nrfB	4286777-4286817	nrfB	4362656-4362769	-	-	HI1068	1132379-1132424	-	-	mtrA	1859277-1859347	-	-
ntpA	1946657-1946776	ntpA	1959968-1960072	nudB	-	HI0316	347742-347765	-	-	-	-	-	-
nuoA	2403093-2403725	nuoA	2394524-2394918	nuoA	2870338-2871023	-	-	-	-	nuoA	1060306-1062066	nuoA	2982178-2982779
nuoC	2401878-2401973	nuoC	2393316-2393404	nuoD	2868924-2869066	-	-	-	-	nuoCD	-	nuoD	2983879-2983961
nuoG	2398192-2398240	nuoG	2389652-2389678	nuoG	2865093-2865181	-	-	-	-	nuoG	1055341-1055384	nuoG	2987586-2987719
nuoM	2391062-2391227	nuoM	2382373-2382688	nuoM	2858080-2858121	-	-	-	-	nuoM	1048286-1048386	nuoM	2994697-2994726
nuoN	2389346-2389534	nuoN	2380657-2380845	nuoN	-	-	-	-	-	nuoN	-	nuoN	-
nupC	2510727-2511061	nupC	2485571-2485912	nupC	3330624-3331057	-	-	-	-	-	-	-	-
nupG	3103528-3103683	nupG	3127631-3127849	-	-	-	-	-	-	-	-	-	-
nusA	3315168-3315197	nusA	3313627-3313656	nusA	3908313-3908336	HI1283	-	VC0642	-	nusA	1246409-1246440	nusA	5331458-5331504
ompA	1019277-1019635	ompA	1071056-1071412	ompA	1628254-1628613	HI1164	1234933-1235300	VC2213	2366259-2366556	ompA	99149-99407	-	-
ompC	2310770-2311507	ompC	2323531-2323598	ompC	1381900-1382152	-	-	-	-	-	-	-	-
ompF	986206-986810	ompF	1001390-1001997	-	-	HI0139	153785-154038	-	-	-	-	-	-
ompG	1379811-1379970	-	-	-	-	-	-	-	-	-	-	-	-
ompR	3534223-3534449	ompR	4170041-4170265	ompR	148557-148694	-	-	VC2714	2889174-2889313	ompR	4828104-4828758	ompR	5853396-5853583
ompT	584857-585372	pgtE	2466931-2467200	pla2	1392318-1392491	-	-	-	-	-	-	-	-
ompX	849321-849672	ompX	862980-863333	ompX	2817135-2817538	-	-	-	-	-	-	-	-
oppA	1298466-1299205	oppA	1263693-1264353	oppA	2456729-2457568	HI1124	1191935-1192229	VC1091	1158213-1158667	-	-	-	-
oppB	1300835-1300922	oppB	1266100-1266223	oppB	2459204-2459292	HI1123	1190229-1190311	VC1092	1160297-1160447	-	-	-	-
oraA	2820663-2820733	oraA	2827637-2827755	recX	3687045-3687184	HI0599	621335-621494	VC0544	575758-575892	recX	3573038-3573153	PA3616	-
osmB	1341353-1341623	osmB	1305786-1306048	osmB	2505324-2505802	-	-	-	-	-	-	-	-
osmC	1554368-1554648	osmC	1453992-1454502	-	-	-	-	VCA1006	958392-958487	ohr	1007557-1007684	osmC	73382-73467
osmE	1820281-1820481	osmE	1722090-1722306	-	-	-	-	-	-	-	-	osmE	5472732-5472822
osmY	4608570-4608964	osmY	4772040-4772443	osmY	451452-451780	-	-	-	-	SO2553	2684912-2685006	PA4739	5323101-5323375
otsB	1980412-1980580	otsB	1990469-1990633	-	-	-	-	-	-	-	-	-	-
oxyR	4155800-4156068	oxyR	3608122-3608161	oxyR	4398192-4398337	HI0571	592601-592722	VC2636	2809179-2809305	SO1328	1384859-1385078	PA5344	6011909-6012045
pabA	3488467-3488500	pabA	4209246-4209279	pabA	188565-188809	-	-	VC2619	2788719-2788971	pabA	637459-637615	trpG	703056-703476
pabB	1892756-1892828	pabB	1842690-1842769	pabB	2020536-2020699	-	-	VC1303	1385222-1385396	pabB	2336916-2337037	PA1758	1898652-1898815
pabC	1152401-1152522	pabC	1191344-1191469	pabC	1826348-1826765	-	-	VC2018	2172728-2172777	pabC	-	PA2964	-
pal	778253-778289	pal	791948-791984	pal	1271479-1271531	HI0381	402589-402614	VC1835	1977089-1977122	pal	2869145-2869193	oprL	1057345-1057399
panB	149602-149717	panB	210155-210266	panB	3798930-3799197	-	-	VC0592	-	panB	900964-901022	PA4729	5311211-5311462
panD	146695-146967	panD	208286-208382	panD	3800938-3801350	-	-	-	-	-	-	PA4731	5313109-5313204
parC	3163990-3164129	parC	3196709-3196821	parC	730489-730791	HI1529	1600185-1600253	VC2430	-	parC	-	PA4964	-
parE	3173413-3173443	parE	3203357-3203386	parE	726932-727035	HI1528	1598213-1598288	VC2431	2607479-2607809	parE	4048748-4048806	PA4967	-
pbpG	2222900-2223066	-	-	pbpG	1324310-1324903	HI0364	388527-388751	VCA0870	821181-821215	pbpG	1029851-1029977	pbpG	950649-950964
pckA	3530078-3530455	pckA	4174029-4174407	pckA	152518-152716	HI0809	859636-859810	VC2738	2909967-2910014	pckA	169613-169816	pckA	5846009-5846126
pcnB	159094-159188	pcnB	219701-219843	pcnB	3796879-3797122	HI0063	66256-66505	VC0594	622246-622338	pcnB	902825-903101	pcnB	5308422-5309324
pdhR	121552-122091	pdhR	177898-178462	pdhR	3823925-3824786	-	-	VC2415	2588376-2588858	pdhR	437126-437565	PA4769	5355058-5355385
pdxB	2435872-2435969	pdxB	2438512-2438614	pdxB	3097095-3097143	-	-	VC2108	2265970-2266157	pdxB	3191258-3191406	pdxB	1491696-1491912
pdxH	1716032-1716092	pdxH	1604027-1604162	pdxH	2663933-2664025	HI0863	913627-913761	VCA1079	1033084-1033252	pdxH	3017570-3017753	pdxH	1136287-1136387
pdxK	2535258-2535361	pdxK	2509240-2509321	-	-	-	-	-	-	-	-	-	-
pdxY	1713914-1713974	pdxY	1601910-1601971	pdxY	2661669-2661825	HI0405	426963-427037	-	-	-	-	pdxY	6208542-6208573
pepA	4483520-4483785	STY4816	4678048-4678441	pepA	3845834-3846112	HI1705	1776468-1776574	VC2501	2686367-2686559	pepA_2	1426848-1427102	pe	4288606-4288941
pepB	2654466-2654558	yfhI	2641623-2641678	pepB	3234400-3234541	pepB	-	VC0755	806250-806426	pepB	905444-905611	-	-
pepD	255717-255976	pepD	371734-371981	pepD	3594178-3595174	HI0675	717159-717268	VC2279	2433177-2433922	pepD	1159788-1159840	-	-
pepE	4227722-4227932	pepE	4277080-4277150	-	-	HI0587	609142-609240	-	-	pepE	2845512-2845798	-	-
pepN	989580-989844	pepN	1052756-1053180	pepN	1603630-1604344	HI1614	1682805-1682964	VC1494	1605488-1605688	pepN	2736191-2736276	pepN	-
pepP	3052861-3052888	pepP	3083482-3083509	pepP	1000606-1000695	HI0816	-	-	-	-	-	pepP	-
pepQ	4028562-4028750	pepQ	3427815-3428003	pepQ	4228497-4228822	-	-	-	-	pepQ	26644-27068	-	-
pepT	1184818-1185066	pepT	1222652-1222901	pepT	1855452-1855783	HI1348	1424175-1424442	VCA0180	197809-198061	-	-	-	-
perM	2613902-2614113	STY2734	2571480-2571686	perM	3424430-3424783	perM	266252-266329	VC2162	-	SO2867	2991072-2991274	PA1007	1090855-1090890
perR	269407-269465	-	-	-	-	-	-	-	-	-	-	-	-
pfkA	4104949-4105131	pfkA	3673107-3673293	pfkA	88069-88288	HI0982	1040178-1040275	VC2689	2857779-2858010	-	-	-	-
pfkB	1804108-1804393	pfkB	1706378-1706665	-	-	-	-	-	-	-	-	-	-
pflA	950304-950497	pflA	964001-964236	pflA	1556277-1557262	HI0179	192081-192213	VC1869	2012293-2012624	pflA	3044442-3044507	PA1919	2094143-2094331
pflB	952778-952834	pflB	967890-967951	pflB	1560338-1560395	HI0180	194530-194559	VC1866	2006686-2006866	pflB	3041128-3042161	-	-
pflD	4141521-4141573	-	-	-	-	-	-	-	-	-	-	-	-
pfs	179154-179236	mtn	239769-239852	mtn	3777517-3777809	HI1216	-	VC2379	2544168-2544257	pfs	-	-	-
pgi	4230813-4231336	pgi	4284898-4285285	pgi	4154035-4154403	HI1576	1644306-1644362	VC0374	389602-389885	pgi	3704056-3704078	pgi	5313583-5313674
pgk	3070643-3070694	pgk	3095092-3095115	pgk	1012146-1012250	HI0525	549537-549640	VC0477	507935-508070	pgk	962753-962888	pgk	-
pgm	712753-712780	pgm	735717-735743	pgm	3009663-3009737	-	-	VC2095	2257801-2257911	pgm	2442581-2442653	-	-
pgpB	1337185-1337353	pgpB	1301600-1301794	pgpB	2499994-2500498	HI0211	226540-226583	VCA0035	43087-43201	SO4335	4527505-4527623	-	-
pgsA	1990841-1990899	pgsA	2000588-2000646	pgsA	2114277-2114337	HI0123	138526-138799	VC1215	1293049-1293098	pgsA	1954383-1954432	pgsA	2923927-2923962
pheA	2735664-2735764	pheA	2724035-2724136	-	-	HI1145	1214240-1214368	VC0705	756004-756245	pheA	1424969-1425341	pheA	-
pheL	2735513-2735618	-	-	-	-	-	-	-	-	-	-	-	-
pheM	1797295-1797419	pheM	1697191-1697313	-	-	-	-	-	-	-	-	-	-
pheP	601078-601181	pheP	615502-615826	-	-	-	-	-	-	-	-	-	-
pheS	1796967-1797252	pheS	1697010-1697148	pheS	2731462-2731820	HI1311	1388149-1388299	VC1219	1296406-1296439	pheS	2180389-2180857	pheS	3103545-3103644
phnA	4324313-4324712	phnA	4375621-4376087	YPO2730	3061949-3062326	HI0046	47853-47918	VCA0549	486454-486636	phnA	1658845-1658981	PA0128	145467-145541
phnB	4323320-4323979	phnB	4375166-4375287	-	-	-	-	-	-	-	-	PA1353	1467902-1467940
phnC	4322744-4322878	-	-	YPO1182	1330635-1330844	-	-	-	-	-	-	phnC	3790986-3791345
phnD	4321931-4321957	-	-	YPO1183	1331679-1331717	-	-	VC1089	1158045-1158071	-	-	PA3383	3790097-3790151
phnE	4320860-4320916	-	-	-	-	-	-	-	-	-	-	phnE	3789026-3789094
phnF	4320001-4320023	-	-	phnF	3863693-3864022	-	-	-	-	-	-	PA3381	3788211-3788233
phnL	4315474-4315586	-	-	phnL	3868692-3869082	-	-	-	-	-	-	PA3375	3783549-3783600
phnQ	4311797-4311924	-	-	-	-	-	-	-	-	-	-	-	-
phoA	400868-400901	-	-	phoA	2585628-2585867	-	-	-	-	SO0830	849464-849538	phoA	3689316-3689519
phoB	416177-416365	phoB	442075-442288	phoB	3569262-3569528	HI1379	1476321-1476417	VC0719	772031-772266	phoB	1634296-1634453	phoB	6026674-6026777
phoE	259325-259611	phoE	375336-375617	-	-	-	-	-	-	-	-	-	-
phoH	1083868-1084214	phoH	1123577-1124405	phoH	2221643-2221704	-	-	-	-	-	-	-	-
phoP	1189671-1189841	phoP	1228849-1228974	phoP	1860589-1860801	-	-	-	-	phoP	2049791-2049974	phoP	1277606-1277687
phoR	417053-417112	phoR	442976-443047	phoR	3568548-3568574	HI1378	-	VC0720	772954-772977	phoR	1635171-1635253	phoR	6027465-6027540
phpB	669131-669156	cobC	690430-690525	-	-	-	-	VC1240	-	SO1031	1070538-1070754	PA1280	-
pitA	3635041-3635271	pitA	4081671-4081900	YPO3967	4466456-4466765	HI1604	1670059-1670085	-	-	pit	1089462-1089652	PA4292	4814896-4815041
pitB	3134387-3134680	-	-	-	-	-	-	VC2442	2620577-2620682	-	-	-	-
pldA	4002327-4002472	pldA	3457871-3458034	pldA	4303383-4303603	-	-	-	-	-	-	-	-
pldB	4006463-4006775	pldB	3453634-3453743	pldB	4299001-4299195	HI0645	690173-690229	VC0135	130674-130747	lypA	4938577-4938679	PA1239	1341795-1341853
plsB	4254106-4254215	plsB	4303724-4303893	plsB	320911-321037	HI0748	809827-810074	VC0093	90643-90952	plsB	4799021-4799181	plsB	4112001-4112283
plsC	3161498-3161733	plsC	3194194-3194452	plsC	733063-733353	HI0734	788970-789054	VC2513	2702368-2702391	plsC	588185-588369	PA2537	-
plsX	1146761-1146873	plsX	1185687-1185822	plsX	1820224-1820259	-	-	VC2024	-	plsX	-	plsX	3328169-3328204
pmbA	4455440-4455532	pmbA	4637809-4637903	pmbA	4125465-4125644	HI1152	1219373-1219460	VC2535	2718232-2718329	pmbA	4233236-4233396	pmbA	5001801-5001820
pmrD	2371589-2371670	pmrD	2369167-2369266	-	-	-	-	-	-	-	-	-	-
pncB	989580-989844	pncB	1008553-1008749	pncB	1603630-1604344	-	-	VCA0098	105115-105512	-	-	pncB1	-
pnp	3308879-3309058	pnp	3307194-3307437	pnp	3900598-3900866	HI0229	257998-258295	VC0647	689880-690244	pnp	1254627-1254811	pnp	5325479-5325654
pntA	1675928-1676450	pntA	1537247-1537772	pntA	2591571-2591693	HI1362	1446621-1446884	VCA0563	499932-500226	pntA	3884558-3884973	pntAA	223452-224100
pnuC	782349-782388	pnuC	795310-795336	pnuC	1274752-1274875	pnuC	1145036-1145213	-	-	SO2713	2832123-2832241	PA1958	2142890-2143172
polA	4044183-4044545	polA	3739208-3739594	polA	22427-22920	HI0856	905517-905664	VC0108	103046-103097	polA	4868589-4868973	polA	6186525-6186601
polB	65781-65857	polB	115232-115280	polB	562683-562877	-	-	VC1212	1290200-1290574	polB	1909869-1910053	polB	2054840-2054910
potA	1184818-1185066	potA	1222652-1222901	-	-	HI1347	1424175-1424442	VC1428	1526920-1527204	-	-	-	-
potF	892654-893006	potF	902447-902797	potF	1495771-1496290	-	-	-	-	SO1270	1317795-1318404	PA1410	-
poxB	910273-910407	poxB	923526-923685	poxB	1523679-1523824	-	-	-	-	-	-	poxB	5964722-5964857
ppa	4447230-4447538	ppa	4634378-4634606	ppa	3930163-3930364	HI0124	140455-140688	VC2545	2725909-2726080	-	-	p	4512466-4512547
ppc	4150678-4151277	ppc	3612925-3613295	ppc	4413817-4414192	HI1636	1698620-1698804	VC2646	2818303-2818478	ppc	279826-280523	ppc	4130392-4130597
ppdA	2962200-2962385	ppdA	3013370-3013617	YPO1014a	1147814-1147880	-	-	-	-	-	-	-	-
ppdD	117550-117754	ppdD	171299-171522	ppdD	3829316-3829520	HI0299	334097-334211	VC2423	2596946-2597150	pilE	-	-	-
pphA	1920997-1921391	pphA	1872938-1873163	-	-	-	-	-	-	-	-	-	-
pphB	2857675-2857782	STY3030	2899035-2899239	-	-	-	-	-	-	-	-	-	-
ppiA	3489935-3490204	ppiA	4207532-4207807	ppiA	185616-186130	-	-	VC2299	-	-	-	ppiA	-
ppiB	553661-553833	ppiB	592170-592341	ppiB	3430005-3430214	HI0079	85960-86061	VC1849	1988656-1988800	ppiB_1	1877113-1877252	ppiB	1942945-1943066
ppiC	3957432-3957629	ppiC	3503894-3504359	ppiC	4348921-4349123	-	-	VCA0953	902957-903130	ppiC_1	662965-663044	ppiC1	2182395-2182454
ppk	2620890-2621063	ppk	2578461-2578651	ppk	3163747-3163998	-	-	VC0723	778910-779107	-	-	ppk	-
ppsA	1785137-1785468	ppsA	1684917-1685252	ppsA	2710653-2710988	-	-	VCA0987	937951-938084	ppsA	2782234-2782358	ppsA	1913872-1914036
pqiA	1011092-1011223	pqiA	-	pqiA	1614597-1614727	-	-	VC1753	1887435-1887600	SO2604_1	2740040-2740394	-	-
pqqL	1573227-1573273	-	-	-	-	HI1368	1459320-1459425	VC1709	1839684-1839906	SO4022	4174700-4176034	-	-
prfA	1264191-1264234	prfA	1796016-1796058	prfA	2289200-2289234	HI1561	1632041-1632149	VC2179	2324859-2324890	prfA	-	prfA	-
prfB	3034303-3034395	prfB	3064367-3064473	prfB	974370-974550	prfB	1280288-1280419	prfB	709288-709459	-	-	-	-
prfC	4606890-4606982	prfC	4770359-4770452	prfC	449684-449864	HI1735	1812165-1812243	VC0659	703667-703869	SO1210_1	1258013-1258114	prfC	4371748-4371967
priA	4124391-4124592	priA	3639651-3639853	priA	119730-119971	HI0339	368131-368212	VC2678	2847556-2847809	priA	4280492-4280593	priA	5687320-5687494
priC	490037-490105	-	-	priC	3484725-3484924	-	-	VC1857	-	SO1817	-	ureF	-
prkB	3482071-3482126	prkB	4215635-4215688	prk	198052-198202	-	-	VC2613	2781046-2781144	prkB	908864-908950	-	-
prlC	3642813-3643014	prlC	4074019-4074183	opdA	4476662-4476989	HI0214	229478-229596	VC0188	191755-192033	prlC	4901866-4902133	prlC	78633-78709
proB	259325-259611	proB	375336-375617	proB	3586927-3587105	HI0900	956015-956114	VC2274	2429452-2429517	proB	1163840-1164018	proB	5114599-5114671
proP	4327814-4328079	proP_4376088	4375621-4376087	YPO0465	492030-492159	-	-	-	-	-	-	PA4343	4873232-4873271
proQ	1913559-1913657	proP_1864800	1865487-1865586	proQ	1943447-1943544	HI1670	1738833-1739015	VC1497	1609153-1609255	SO2602	2738990-2739269	PA2582	2919500-2919592
proS	218776-218889	proS	282484-282596	proS	1212395-1212500	HI0729	782479-782565	VC0875	939570-939797	proS	3289612-3289869	proS	1043405-1043511
proV	2802480-2802835	-	-	proV	2975197-2975874	-	-	-	-	-	-	PA5094	-
proX	2805093-2805152	proX	2811103-2811174	proX	2972791-2972840	-	-	-	-	-	-	PA5103	5747871-5748014
proY	420132-420209	proY	446721-446856	proY	3564277-3564354	-	-	-	-	-	-	PA5097	5739835-5739899
prpB	347668-347905	prpB	409289-409553	-	-	-	-	VC1336	-	prpB	352469-352534	prpB	-
prpC	349189-349235	prpC	410439-410563	-	-	-	-	VC1337	1420634-1420811	prpC	351356-351592	prpC	874114-874208
prpD	350403-350438	prpD	411731-411770	-	-	-	-	-	-	-	-	prpD	868809-868945
prpE	351888-351929	prpE	413220-413262	-	-	-	-	VC1340	-	-	-	PA3568	4001094-4001197
prpR	347668-347905	prpR	409289-409553	-	-	-	-	-	-	-	-	-	-
prsA	1261099-1261251	prsA	1799095-1799362	prsA	2285770-2286112	HI1609	-	VC2183	2327790-2327822	prsA	3986509-3986623	prs	5238349-5238406
psd	4387939-4388037	psd	4570129-4570222	psd	376755-377081	HI0160	175581-175736	VC0339	-	SO0588_4	618175-618249	psd	-
psiF	402384-402486	psiF	428864-429217	psiF	1281731-1282025	-	-	-	-	-	-	PA4874	5472042-5472437
pspA	1365952-1366102	pspA	1327204-1327373	pspA	2644915-2645158	-	-	VC1678	1812480-1812688	pspA	1897651-1897827	-	-
pspB	1366769-1366824	pspB	1328040-1328101	pspB	2644088-2644251	-	-	VC1677	-	pspB	-	-	-
pspE	1367636-1367712	pspE	1328924-1329001	-	-	-	-	VCA0100	-	pspE_1	3232535-3232562	-	-
pspF	1365952-1366102	pspF	1327204-1327373	pspF	2644915-2645158	-	-	VC1679	1812480-1812688	pspF	1897651-1897827	-	-
pssA	2720631-2720743	pssA	2708138-2708254	pssA	3646653-3646827	HI0425	447205-447350	VC0315	-	pssA	-	-	-
pstB	3905995-3906179	pstB	3792866-3792954	pstB	4635518-4635600	pstB	-	VC0726	-	pstB_1	1812352-1812411	pstB	-
pstC	3908027-3908115	pstC	3790881-3791018	pstC_4636487	4637444-4637674	HI1382	1478991-1479083	VCA0071	-	pstC	4470968-4471051	pstC	6037789-6038213
pstS	3909154-3909469	pstS	3789675-3789842	pstS_4637672	4638713-4639197	pstS	1480085-1480540	VCA0070	79345-79394	pstS	4471859-4472575	PA0688	746954-747469
pta	2412690-2412766	pta	2404161-2404239	pta	2880934-2881103	HI1203	1270867-1270936	VC1097	1167612-1167749	pta	3047046-3047169	pta	911533-911597
pth	1257737-1258013	pth	1802444-1802694	pth	2283987-2284347	HI0394	416876-417041	VC2184	2328765-2328935	pth	1227328-1227498	PA4672	5240077-5240120
ptr	2956907-2957084	ptr	3008072-3008251	ptrA	1153028-1153111	-	-	VC2072	2227336-2227372	SO3083	3201792-3201960	pqqF	2155295-2155373
ptrB	1926864-1927074	opdB	1939496-1939711	ptrB	2025236-2025547	-	-	VCA0063	68770-68874	ptrB	150857-151551	PA1304	1416815-1416962
ptsG	1156795-1157091	ptsG	1195736-1196032	ptsG	1831358-1831665	-	-	VC2013	2168150-2168523	ptsG	-	-	-
ptsH	2531398-2531783	ptsH	2505017-2505402	ptsH	3342871-3343371	HI1713	1785970-1786130	VC0966	1031873-1031959	ptsH	2355236-2355270	-	-
ptsI	2532039-2532085	-	-	ptsI	3343627-3343677	HI1712	1785633-1785714	VC0965	1031482-1031617	ptsI	2354949-2354980	PA3562	3994411-3994737
ptsN	3344099-3344218	ptsN	3340677-3340796	ptsN	3994205-3994324	HI1147	-	VC2531	-	ptsN	-	ptsN	-
purA	4402159-4402264	purA	4585339-4585443	purA	392512-392613	HI1633	1694940-1695070	VC2602	2772649-2772778	purA	4084049-4084117	purA	5543365-5543418
purC	2595639-2595853	purC	2563129-2563305	purC	3417459-3417608	HI1726	1798517-1798643	-	-	SO4066	4219183-4219692	purC	1096032-1096062
purE	552324-552443	purE	590833-590952	purE	3431440-3431737	HI1615	1682805-1682964	VC0052	-	purE	3712175-3712439	purE	6106763-6107109
purF	2428259-2428297	purF	2430874-2430913	purF	-	HI1207	-	VC1004	1074318-1074352	purF	3181727-3181911	purF	3489914-3490137
purH	4205111-4205724	purH	3557854-3558478	purH	4180433-4181117	HI0887	939666-939855	VC0276	282480-282764	purH	471423-471757	purH	5448963-5449044
purL	2693564-2693958	purL	2676229-2676483	purL	3267201-3267515	HI0752	812389-812966	VC0869	-	purL	3432819-3433161	purL	4219440-4219839
purM	2618920-2619216	purM	2576376-2576787	purI	3154468-3154863	HI1429	1518257-1518435	VC2226	2380376-2380541	purM	2882453-2882758	purM	1033825-1034037
purR	1735315-1735867	purR	1617316-1617785	purR	2680506-2681034	HI1635	1697338-1697611	VC1721	1859112-1859520	-	-	-	-
purT	1928772-1928904	purT	1941174-1941303	purT	2022265-2022576	-	-	VC1228	1303880-1304029	purT	3773710-3774247	purT	4204505-4204544
purU	1287848-1287899	purU	1254134-1254186	-	-	HI1588	1656167-1656238	VC1992	2143755-2143930	purU	1705613-1705769	purU1	4843552-4843810
putA	1078106-1078527	putA	1121650-1122070	putA	2098636-2098979	-	-	-	-	SO3774	3922024-3922298	putA	851320-851782
putP	1078106-1078527	putP	1121650-1122070	putP	2099175-2099206	HI1352	1430399-1430513	VCA1071	1022771-1022845	SO3097_4	-	putP	854963-855276
pykA	1935543-1935672	pykA	1947991-1948116	pykA	2344434-2344765	HI1573	1640006-1640231	VC2008	2160545-2160988	pykA	2613748-2613935	pykA	4856874-4856958
pykF	1753166-1753721	pykF	1664708-1665111	pykF	2688986-2689563	-	-	VC0485	516145-516559	-	-	-	-
pyrC	1121831-1121938	pyrC	1159838-1159943	pyrC	1810647-1810880	-	-	VCA0925	878452-878818	pyrC	3845623-3846009	pyrC	3946962-3947093
pyrD	1003878-1003990	pyrD	1055791-1056000	pyrD	1606958-1607577	HI1401	1498608-1498839	VC1491	1597508-1597583	pyrD	2720810-2720874	pyrD	3415729-3415787
pyrE	3813396-3813492	pyrE	3921616-3921696	pyrE	58233-58401	HI0272	306395-306420	VC0211	218302-218666	pyrE	4432164-4432339	pyrE	6002040-6002119
pyrF	1339749-1339944	pyrF	1304191-1304383	pyrF	2503341-2503806	HI1224	1293845-1293870	VC1911	2061574-2061648	pyrF	2503128-2503172	pyrF	3230182-3230280
pyrG	2907689-2907918	pyrG	2947335-2947564	pyrG	3767453-3767666	HI1077	1141920-1142570	VC2448	2629634-2629718	pyrG	3586635-3586753	pyrG	4072488-4072660
pyrH	191706-191854	pyrH	253013-253159	pyrH	1187072-1187282	HI1065	1129054-1129109	VC2258	2414230-2414419	pyrH	1713111-1713183	pyrH	4092968-4093168
qor	4261811-4261892	qor	4311651-4311714	qor	326166-326496	-	-	VC0552	585577-585638	SO0640	667718-668165	qor	25546-25735
qseA	3387042-3387154	STY3547	3386715-3386895	YPO3683	4118710-4119011	-	-	-	-	SO0369	383653-383886	PA0123	143268-143569
qseB	3167693-3167843	STY3354	3198150-3198300	-	-	HI1708	1782408-1782472	VCA1105	-	SO2104	-	PA4776	-
queA	424143-424234	queA	451672-451764	queA	3554902-3555103	HI0245	274184-274309	VC0739	792890-792953	queA	3244041-3244107	queA	4281563-4281664
radC	3810193-3810285	radC	3924780-3924951	radC	61556-61748	HI0952	1012012-1012135	VC0217	225146-225259	radC	4425954-4426075	radC	5989320-5989458
rarD	4001803-4001843	STY3604	3458500-3458545	rarD	4304072-4304160	HI0680	722333-722366	VC0195	201670-201802	rarD	4421326-4421544	PA0485	547231-547434
rbfA	3310820-3310985	rbfA	3309201-3309423	rbfA	3904081-3904148	HI1288	1369158-1369671	VC0644	688031-688122	rbfA	1250621-1250686	rbfA	5327324-5327428
rbsB	3933877-3933903	rbsB	3754617-3754643	YPO3318	3701234-3701735	HI0504	-	VCA0130	144632-144692	-	-	rbsB	2130633-2130853
rbsD	3930500-3930940	rbsD	3757545-3757763	YPO0007	7689-7895	HI0501	517864-518033	VCA0127	141589-141639	-	-	-	-
rbsK	3934792-3934919	rbsK	3753594-3753728	rbsK	8313-8365	HI0505	521828-521927	VCA0131	145575-145715	rbsK	822709-822731	rbsK	2135404-2135459
rcsA	2021698-2021989	rcsA	2030761-2031044	YPO2449	2748243-2748511	-	-	-	-	-	-	-	-
rcsC	2317849-2318062	rcsC	2330544-2330731	rcsC	1373402-1373591	-	-	VC1445	-	-	-	-	-
rcsF	219996-220115	rcsF	283703-283823	rcsF	1213610-1213729	-	-	-	-	SO3150	3287689-3287768	-	-
recA	2821793-2821874	recA	2828815-2828901	recA	3688253-3688369	HI0600	622557-622875	VC0543	-	recA	3574225-3574604	recA	4052604-4052739
recN	2749728-2749815	recN	2739085-2739172	YPO1105	1249639-1249709	HI0070	77759-77904	VC0852	918398-918529	recN	3607846-3607977	recN	5349761-5349927
recQ	4003340-4003468	recQ	3456918-3457003	recQ	4302427-4302506	HI0728	-	VC0196	201670-201802	recQ	4420613-4420863	recQ	3757159-3757244
relA	2911674-2911723	relA	2960654-2960707	relA	3770943-3771385	HI0334	361153-361232	VC2451	2633040-2633105	relA	3600300-3600492	relA	1022966-1023052
relB	1643897-1643920	relB	4647445-4647524	-	-	-	-	-	-	-	-	-	-
relF	1643299-1643372	mokW	1917602-1917645	-	-	-	-	-	-	-	-	-	-
rem	1642927-1643145	-	-	-	-	-	-	-	-	-	-	-	-
rep	3958118-3958291	rep	3501867-3501968	rep	4348921-4349123	HI0649	-	VC0167	164263-164407	rep	4517507-4517789	rep	5962528-5962714
rfaD	3791326-3791613	rfaD	3943821-3944022	rfaD	69942-70186	HI1114	1181744-1181798	VC0240	246088-246528	-	-	rfaD	3747076-3747167
rfaH	4022412-4022577	rfaH	3435906-3436090	rfaH	4234600-4234846	-	-	VC0990	1054280-1054315	SO3194	3335238-3335711	-	-
rfaJ	3799627-3799668	waaJ	-	-	-	HI0258	289435-289513	-	-	-	-	-	-
rfaK	3796940-3796974	-	-	-	-	-	-	-	-	-	-	-	-
rfaQ	3805726-3806166	waaQ	3928960-3929403	YPO0416	434263-434733	HI0261	290836-290911	VC0225	-	SO4678	4876460-4876547	-	-
rfaS	3802744-3802782	-	-	-	-	-	-	-	-	SO0730	746045-746232	-	-
rfaZ	3797824-3797896	waaZ	3937370-3937521	-	-	-	-	-	-	-	-	-	-
rfbA	2109042-2109101	rfbA	2134538-2134587	-	-	-	-	-	-	-	-	rmlA	-
rfbB	2111084-2111458	rfbB	2136570-2136948	-	-	-	-	-	-	rfbB	-	rmlB	5810043-5810279
rfe	3965289-3965530	rfe	3494557-3494788	rfe	4341229-4341765	HI1716	1789156-1789586	-	-	-	-	-	-
rhaB	4095030-4095316	rhaB	3686363-3686649	rhaB	340624-340645	-	-	-	-	-	-	-	-
rhaS	4095030-4095316	rhaS	3686363-3686649	rhaS	340826-341049	-	-	VC0192	198686-198724	SO0766	780610-780777	PA1850	2010752-2010999
rhaT	4098107-4098390	rhaT	3682876-3683493	rhaT	344060-344212	-	-	-	-	-	-	-	-
rhlB	3963246-3963321	rhlB	3496794-3496936	rhlB	4343829-4343946	HI0892	945116-945226	VC0305	317661-317771	SO0407	423579-423729	rhl	4320820-4321432
rhlE	829879-830094	rhlE	849156-849384	-	-	-	-	VCA0204	222123-222314	SO3783	3934952-3935463	PA0428	479806-480058
rho	3963945-3964031	rho	3496046-3496466	rho	4343023-4343504	HI0295	328788-329033	VC0307	318096-318295	rho	423040-423254	rho	5900124-5900370
rhoL	3963703-3963845	-	-	-	-	-	-	-	-	-	-	-	-
ribA	1337185-1337353	ribA	1301600-1301794	ribA	2499994-2500498	HI0212	226540-226583	VC1263	1336850-1337022	ribA	2949608-2949872	ribA	4530612-4530744
ribB	3182483-3182795	ribB	3216008-3216383	ribB	717938-718101	HI0764	827628-827845	VCA1060	1011341-1011646	ribB	150857-151551	ribB	4535807-4535835
ribE	1741267-1741480	ribE	1623179-1623394	ribE	2686912-2687159	HI1613	1679466-1679508	VC2270	-	ribE_1	2408778-2408810	ribC	4536493-4536922
ribH	433780-433870	ribH	463154-463244	ribH	3545115-3545252	HI1303	1383016-1383162	VC2268	2423300-2423515	ribH	3612198-3612340	ribE	4534592-4534711
rimJ	1124580-1124784	rimJ	1162545-1162780	rimJ	2311664-2311956	-	-	VC1309	-	-	-	rimJ	2109512-2109560
rimK	891127-891189	rimK	900914-900973	-	-	HI1531	1604701-1604816	VC2281	-	rimK_2	2383736-2383893	rimK	5849008-5849141
rimL	1496897-1496961	rimL	1403896-1404111	-	-	-	-	VC1889	2037258-2037544	SO1834	1926799-1926861	PA3248	3635475-3635542
rmf	1014680-1014937	rmf	1066423-1066678	rmf	1618415-1618497	-	-	VC1484	1589200-1589368	rmf	1947022-1947211	rmf	3413940-3414399
rna	644227-644342	rna	665625-665736	-	-	-	-	-	-	SO4599	4792924-4793171	-	-
rnb	1346937-1347006	rnb	1311365-1311668	rnb	2512540-2513187	HI1733	1811195-1811279	VCA0805	748483-748795	-	-	-	-
rnc	2702084-2702357	rnc	2689595-2689870	rnc	3046217-3046570	HI0014	-	VC2461	2644168-2644201	rnc	-	rnc	-
rnd	1886016-1886087	rnd	1836751-1836825	rnd	2356178-2356339	HI0390	-	VC1984	2137016-2137103	rnd	2707810-2707888	rnd	1405198-1405337
rne	1143591-1143670	rne	1182546-1182680	rne	1816415-1816988	HI0413	433765-434136	VC2030	2180983-2181443	rne	2905475-2906070	rne	3332304-3332879
rnhA	236003-236066	rnhA	301164-301226	rnhA	1229163-1229231	HI0138	153263-153322	VC2234	2388768-2388823	rnhA	2690105-2690174	rnhA	-
rnk	643191-643422	rnk	664584-664820	rnk	4129107-4129461	-	-	VCA0607	544828-544994	rnk	2040532-2040911	rnk	5940424-5940748
rnt	1726266-1726370	rnt	1614279-1614381	rnt	2676841-2676954	HI0324	352247-352322	VC1006	-	rnt	2876929-2877121	rnt	-
rob	4632880-4633089	rob	4795149-4795359	rob	480709-480933	-	-	-	-	-	-	-	-
rph	3814177-3814302	rph	3920777-3920901	rph	57393-57518	HI0273	307135-307281	VC0210	217425-217530	rph	4433051-4433259	rph	6004096-6004275
rpiA	3057346-3057403	rpiA	3087962-3088113	rpiA_1004710	1005367-1005707	HI0464	486368-486502	VC2480	2658978-2659089	rpiA	1194803-1195068	rpiA	371834-372090
rpiB	4310604-4310928	-	-	rpiB	3739611-3740092	-	-	-	-	-	-	-	-
rpiR	4310604-4310928	-	-	-	-	-	-	-	-	-	-	-	-
rplC	3450564-3450598	rplC	4233281-4233315	rplC	221964-221998	HI0777	-	VC2596	-	rplC	245882-245911	rplC	4767260-4767344
rplI	4423642-4423685	rplI	4607003-4607046	rplI	3948353-3948394	HI0544	-	VC0369	385112-385147	rplI	4075133-4075171	rplI	5536131-5536154
rplJ	4177159-4177573	rplJ	3586553-3586970	rplJ	4206917-4207283	HI0640	681692-681965	VC0326	338941-339212	rplJ	230933-231200	rplJ	4781786-4781986
rplK	4175865-4176024	rplK	3588105-3588264	rplK	4208418-4208610	HI0517	540588-540762	VC0324	337676-337808	rplK	229671-229800	rplK	4783111-4783229
rplL	4178069-4178137	rplL	3585989-3586057	rplL	4206353-4206421	HI0641	682455-682511	VC0327	339699-339767	rplL	231699-231755	rplL	4781207-4781287
rplM	3376287-3376507	rplM	3366854-3367156	rplM	3976479-3976794	HI1443	1531384-1531846	VC0570	602971-603054	rplM	4085253-4085551	rplM	4965944-4966188
rplN	3445787-3445953	rplN	4237926-4238091	rplN	226612-226794	HI0788	844693-844975	VC2586	2759675-2759839	rplN	250518-250697	rplN	4762635-4762660
rplQ	3437637-3437679	rplQ	4246199-4246241	rplQ	234902-234944	HI0803	853066-853108	VC2570	2751499-2751527	rplQ	258750-258792	rplQ	4754379-4754424
rplS	2742551-2742594	rplS	2731101-2731143	rplS	3672319-3672401	HI0201	217381-217419	VC0564	597885-597928	rplS	1414995-1415031	rplS	4195358-4195401
rplT	1797774-1797828	rplT	1697668-1697720	rplT	2732317-2732356	HI1320	1395974-1396042	VCA0290	309271-309314	rplT	-	rplT	3103999-3104024
rplU	3331093-3331350	rplU	3327613-3327870	rplU	3922212-3922470	HI0880	932695-932906	VC0435	466254-466448	rplU	3807652-3807923	rplU	5116624-5116863
rplY	2280410-2280536	rplY	2292693-2292819	rplY	1421071-1421234	HI1630	1692596-1692761	VC1640	1766300-1766459	rplY	2210707-2210858	PA4671	5239346-5239464
rpmA	3330761-3330783	rpmA	-	rpmA	-	HI0879	932363-932385	VC0436	466758-466780	rpmA	-	rpmA	5116289-5116314
rpmB	3809302-3809520	rpmB	3925615-3925834	rpmB	62415-62679	HI0951	1011094-1011309	VC0218	225932-226228	rpmB	4425155-4425278	rpmB	5986119-5986473
rpmE	4124391-4124592	rpmE	3639651-3639853	rpmE	119730-119971	HI0758	822424-822599	VC2679	2847556-2847809	rpmE	4279279-4279456	rpmE	5687320-5687494
rpmF	1146536-1146589	rpmF	1185462-1185515	rpmF	-	HI0158	175034-175058	VC2025	2178497-2178533	rpmF	-	rpmF	-
rpmG	3809045-3809067	rpmG	3926069-3926091	rpmG	-	HI0950	-	VC0219	-	rpmG	-	rpmG	-
rpmH	3881358-3881964	rpmH	3804467-3805126	rpmH	4620060-4620438	HI0998	1063649-1063831	VC0007	4630-4873	rpmH	6419-6872	rpmH	6264361-482
rpmI	1798024-1798122	rpmI	1697916-1698013	rpmI	2732552-2732650	rpL35	1395566-1395778	VCA0289	308973-309078	rpmI	2412928-2413015	rpmI	3104217-3104280
rpmJ	3440372-3440405	rpmJ	4243473-4243506	rpmJ	232176-232211	HI0798_1	850358-850388	VC2575	2754219-2754259	rpmJ	256071-256094	rpmJ	4757095-4757125
rpoA	3438667-3438694	rpoA	4245184-4245211	rpoA	233887-233914	HI0802	852048-852081	VC2571	2752518-2752544	rpoA	257736-257762	rpoA	4755424-4755448
rpoB	4178501-4178822	rpoB	3585306-3585625	rpoB	4205642-4205986	HI0515	539082-539467	VC0328	340131-340271	rpoB	232122-232366	rpoB	4780617-4780840
rpoC	4182849-4182927	rpoC	3581201-3581279	rpoC	4201485-4201615	HI0514	534809-535052	VC0329	344397-344503	rpoC	236402-236487	rpoC	4776478-4776545
rpoD	3210491-3210687	rpoD	-	rpoD	701051-701210	HI0533	556171-556242	VC0517	552285-552385	rpoD	1337422-1337559	rpoD	636225-636306
rpoE	2708033-2708439	rpoE	2695607-2696030	rpoE	3039185-3039371	HI0628	667715-667824	VC2467	2649747-2650079	rpoE	1399007-1399195	algU	830893-831300
rpoH	3598415-3598661	rpoH	4108968-4109215	rpoH	4277949-4278261	HI0269	302863-302990	VC0150	139832-140003	rpoH	4779090-4779322	rpoH	420567-420682
rpoN	3342308-3342357	rpoN	3338886-3338935	rpoN	3992399-3992462	-	-	VC2529	2711852-2711909	rpoN	4101994-4102102	rpoN	4992641-4992868
rpoS	2865575-2865639	rpoS	2916070-2916134	rpoS	3745224-3745280	-	-	VC0534	564656-564731	rpoS	3578239-3578322	rpoS	4058913-4059019
rpoZ	3819676-3819732	rpoZ	3914523-3914579	rpoZ	52709-52765	HI1742	1829201-1829265	VC2709	2880562-2880671	rpoZ	370683-370743	rpoZ	6005807-6005897
rpsA	961105-961217	rpsA	976186-976301	rpsA	1572034-1572209	HI1220	1290155-1290232	VC1915	2065484-2065594	rpsA	2506758-2506862	rpsA	3549789-3550058
rpsB	189507-189873	rpsB	250732-251180	rpsB	1184930-1185363	HI0913	967740-967886	VC2260	2416120-2416459	rpsB	1711105-1711413	rpsB	4094907-4095170
rpsD	3439313-3439348	rpsD	4244530-4244565	rpsD	233236-233268	HI0801	851400-851429	VC2572	2753163-2753192	rpsD	257084-257117	rpsD	-
rpsF	4422370-4422695	rpsF	4605984-4606056	rpsF	-	HI0547	569164-569364	VC0366	383979-384192	rpsF	4076118-4076329	rpsF	5537738-5537954
rpsG	3471719-3471817	rpsG	4227166-4227263	rpsG	215618-215716	HI0580	600403-600561	VC0360	378877-378994	rpsG	241257-241339	rpsG	4771656-4771757
rpsH	3444183-3444218	rpsH	4239660-4239695	rpsH	228362-228397	HI0792	846541-846579	VC2582	2758057-2758088	rpsH	252258-252284	rpsH	4760872-4761063
rpsJ	3450908-3451147	rpsJ	4232593-4232971	rpsJ	221239-221654	HI0776	838512-838704	VC2597	2764782-2765254	rpsJ	245239-245572	rpsJ	4767654-4767812
rpsL	3472190-3472317	rpsL	4226666-4226793	rpsl	215106-215245	HI0581	600934-601117	VC0359	378318-378504	rpsL	240703-240884	rpsL	4772127-4772280
rpsM	3440109-3440257	rpsM	4243621-4243769	rpsM	232326-232475	HI0799	850500-850641	VC2574	2753956-2754107	rpsM	256206-256322	rpsM	4756848-4756980
rpsO	3309326-3309476	rpsO	3307705-3307857	rpsO	3902575-3902698	HI1328	1406279-1406416	VC0646	689469-689612	rpsO	1252081-1252210	rpsO	5325922-5326019
rpsP	2744206-2744456	rpsP	2732769-2733114	rpsP	3673997-3674226	HI0204	219016-219307	VC0561	596048-596285	rpsP	1413215-1413435	rpsP	4196959-4197170
rpsT	21079-21180	rpsT	52541-52645	rpsT	503351-503374	HI0965	1024206-1024507	VC0679	725800-726041	rpsT	3691224-3691475	rpsT	5112379-5112661
rpsU	3208185-3208421	rpsU	3231328-3231554	rpsU	703308-703712	HI0531	553812-554042	VC0520	554924-555163	rpsU	1340031-1340244	rpsU	639116-639315
rpsV	1553988-1554091	rpsV	1453682-1453778	-	-	-	-	-	-	-	-	-	-
rseA	2707425-2707459	rseA	2695000-2695033	rseA	3039945-3039972	HI0629	668392-668418	VC2466	-	rseA	1399772-1399816	mucA	831880-831913
rspA	1653166-1653373	rspA	1509985-1510108	YPO1567	1786990-1787098	-	-	-	-	-	-	-	-
rstA	1680055-1680173	rstA	1574979-1575104	rstA	2595155-2595450	-	-	VC1320	1404378-1404752	SO3594	-	PA1799	1952434-1952664
rsuA	2278504-2278651	yejD	2290784-2290934	rsuA	1422990-1423502	HI1243	1317128-1317220	VC1635	-	-	-	PA0733	-
rtcB	3555712-3555899	STY0359	368150-368370	-	-	-	-	-	-	-	-	PA4583	5132570-5132627
rtcR	3555712-3555899	-	-	-	-	-	-	-	-	-	-	rtcR	5130768-5131081
rtn	2268563-2268745	rtn	2280615-2280942	YPO1274	1433896-1434692	-	-	-	-	SO3821	3972578-3972668	-	-
ruvA	1944001-1944175	ruvA	1956325-1956686	ruvA	2335388-2335672	HI0313	345684-345748	VC1846	1986571-1986669	ruvA	-	ruvA	-
ruvC	1945401-1945437	ruvC	1958709-1958747	ruvC	2334658-2334868	HI0314	346319-346367	VC1847	1987189-1987278	ruvC	2540412-2540602	ruvC	1051045-1051131
sanA	2230746-2230897	sanA	2245631-2245809	sanA	1716276-1716558	HI1262	1340486-1340588	VC1186	-	-	-	-	-
sapA	1355135-1355449	sapA	1326112-1326225	sapA	2647337-2647474	HI1638	1702894-1702962	VC1680	1813703-1813818	-	-	-	-
sbcB	2080576-2080777	sbcB	2100682-2101050	sbcB	1775328-1775589	HI1377	-	VC1234	1308614-1308761	sbcB	2912023-2912197	sbcB	4845713-4845936
sbcD	416177-416365	sbcD	442075-442288	sbcD	3569262-3569528	-	-	VCA0520	450399-450454	SO2844	2964912-2965207	sbcD	4793732-4794402
sbm	3058664-3058869	-	-	-	-	-	-	-	-	-	-	-	-
sbmA	395512-395862	sbmA	421537-421871	-	-	-	-	-	-	-	-	-	-
sbmC	2079285-2079405	sbmC	2092647-2092799	-	-	-	-	-	-	-	-	-	-
sbp	4106092-4106413	sbp	3671941-3672146	sbp1	89270-89492	-	-	-	-	sbp	4847934-4848017	sbp	317790-317968
sdaA	1894770-1894955	sdaA	1844714-1844979	sdaA	2017856-2018565	HI0288	323868-323904	VC1300	1381390-1381484	sdaA	-	sdaA	2742353-2742402
sdaB	2927538-2927597	sdaB	2977596-2977656	-	-	-	-	-	-	-	-	-	-
sdaC	2925692-2926250	sdaC_2976309	2975742-2976308	sdaC	1487233-1488334	HI0289	325141-325365	VC1658	1789422-1789607	SO0919	948952-949384	-	-
sdhC	753692-754399	sdhC	772361-772771	sdhC	1252679-1253387	-	-	VC2091	2252772-2253160	sdhC	2030462-2030877	sdhC	1720396-1720743
sdiA	1994856-1995087	sdiA	2004607-2004841	ypeR	2755506-2755994	-	-	-	-	-	-	rhlR	3890650-3890776
secA	108215-108278	secA	160043-160106	secA	609296-609375	HI0909	961605-961731	VC2394	2563102-2563454	secA	4385803-4385865	secA	4936616-4936751
secB	3781756-3781820	secB	3952587-3952632	secB	77652-77741	HI0743	-	VC2653	2824739-2824907	secB	57919-58104	secB	5777097-5777135
secD	426841-426870	secD	454506-454535	secD	3552140-3552169	HI0240	270329-270400	VC0743	795815-795838	secD_2	-	secD	4278947-4279008
secE	4174705-4174936	secE	3589193-3589424	secE	4209539-4209791	HI0716	764882-765121	VC0322	336508-336718	secE	228462-228740	secE	4784139-4784186
secG	3320147-3320376	secG	3316708-3316932	secG	3909654-3909878	HI0445	467287-467397	VC0640	682326-682584	secG	-	secG	-
selA	3758877-3758976	selA	3973912-3974012	selA	4572896-4573081	HI0708	753882-753951	-	-	selA	114178-114237	selA	5395851-5395931
selD	1846033-1846151	selD	1737645-1737764	selD	2433739-2433965	selD	215821-215880	-	-	selD	207145-207243	selD	1787164-1787249
seqA	712026-712209	seqA	734993-735176	seqA	3008644-3009137	HI0192	-	VC2096	2258443-2258534	seqA	2441802-2442031	-	-
serA	3056431-3056688	serA	3087037-3087304	serA	1004404-1004712	HI0465	487160-487191	VC2481	2659744-2659999	serA	891505-891661	serA	356478-356680
serB	4622359-4622463	serB	4784902-4785017	serB	462524-462754	HI1033	1098020-1098171	VC2345	2502792-2502824	serB	1269500-1269683	PA4960	5568944-5569088
serC	956675-956875	serC	971798-971985	serC	1568128-1568496	HI1167	1239190-1239379	VC1159	1230352-1230430	serC	2515780-2515881	serC	3556339-3556428
serS	938558-938650	serS	954047-954307	serS	1552441-1552684	HI0110	117661-117826	VC1110	-	serS	-	serS	2954696-2954819
sfa	1050894-1051069	-	-	-	-	-	-	-	-	-	-	-	-
sfcA	1553721-1553852	sfcA	1453398-1453540	sfcA	1718254-1718611	-	-	VC1188	1263497-1263811	sfcA	4000444-4000787	PA3471	3885254-3885709
sfhB	2734032-2734165	sfhB	2722408-2722538	rluD	3659106-3659240	HI0176	189851-189957	VC0709	757733-757850	-	-	rluD	5091815-5091959
sfmA	556965-557401	fimA	595531-596076	-	-	-	-	-	-	-	-	-	-
sfmC	557975-558196	fimC	597237-597282	-	-	-	-	-	-	-	-	-	-
sfmD	558887-558919	fimD	597973-598005	-	-	-	-	-	-	-	-	-	-
sgaT	4417210-4417500	sgaT	4600413-4600741	YPO2782	3117190-3117328	-	-	VCA0246	267080-267444	-	-	-	-
sgcA	4525549-4525681	STY1448	1400224-1400357	-	-	-	-	-	-	-	-	-	-
sgcC	4527812-4528100	STY1450	-	YPO2874	3209593-3209941	-	-	-	-	-	-	-	-
sgcX	4529250-4530007	STY1452	1403896-1404111	-	-	-	-	-	-	-	-	PA2172	-
shiA	2051351-2051664	-	-	-	-	-	-	-	-	-	-	-	-
slp	3650829-3651557	-	-	-	-	HI0389	409643-409669	-	-	-	-	-	-
slpA	25699-25825	fkpB	57184-57340	fkpB	508058-508127	-	-	VC0684	732065-732229	fkbP_2	-	PA4558	-
slt	4628092-4628274	slt	4790621-4790882	slt	475449-476017	HI0829	-	VC0700	748301-748384	SO2040	2138356-2138425	PA3020	3381737-3381961
slyA	1718855-1719048	slyA_1606411	1606846-1607045	slyA	2667106-2667905	-	-	VC0649	693399-693487	SO4052	4205534-4205752	PA3341	3752478-3752597
slyB	1717627-1717899	slyB	1605624-1605895	slyB	2665508-2666062	HI1579	1648324-1648639	-	-	SO2622	2759406-2759459	PA1053	1140857-1141267
slyD	3476135-3476441	slyD	4222502-4222598	slyD	210827-210923	HI0699	746579-746660	VC2604	2774525-2774618	slyD	3557676-3558316	slyD	912780-913085
slyX	3475057-3475276	slyX	4223595-4223813	YPO0194	211966-212264	HI0573	593758-593854	VC0352	-	slyX	-	PA0960	-
smf	3431198-3431326	STY4392	4252567-4252697	YPO0243	241456-241589	HI0985	1042799-1043306	VC0048	-	SO0034	39158-39243	PA0021	22735-22871
smp	4622359-4622463	smp	4784902-4785017	smp	462524-462754	-	-	VC2346	2502792-2502824	SO1222	1269500-1269683	-	-
smpA	2751475-2751814	smpA	2740832-2740982	YPO1104	1247855-1247961	HI0838	-	VC0851	916626-916735	-	-	omlA	5352079-5352175
smpB	2752786-2752916	smpB	2742244-2742392	smpB	1246483-1246642	HI0981	1038974-1039214	VC0848	915212-915388	smpB	1539061-1539324	smpB	5353507-5353781
sms	4623430-4623480	radA	4785984-4786069	radA	463733-463822	HI1597	1665249-1665335	VC2343	2499134-2499260	radA	1274051-1274208	radA	5168645-5168753
smtA	972625-972759	smtA	987782-987916	smtA	1584938-1585712	-	-	VC1717	1856486-1856574	smtA	578835-579228	PA4790	-
sodA	4098107-4098390	sodA	3678892-3679219	sodA	4579729-4580166	HI1088	1153495-1153742	VC2694	2861883-2861966	-	-	sodM	-
sodB	1733272-1733401	sodB	1616608-1616736	sodB	2679550-2679929	-	-	VC2045	2202939-2203189	SodB	3001245-3001470	sodB	4893347-4893695
sodC	1722680-1722762	sodC	1610682-1610763	sodC	3764068-3764441	-	-	VC1583	1695830-1695871	-	-	-	-
sohA	3274492-3274642	-	-	-	-	-	-	-	-	-	-	-	-
sohB	1327137-1327355	STY1334	1291340-1291576	sohB	2489018-2489188	HI1682	1751443-1751639	VC1060	1127556-1127704	SO2933	3068964-3069066	PA1832	1990195-1990427
solA	1119810-1119926	solA	1157816-1157930	solA	2746770-2747129	-	-	-	-	-	-	-	-
soxR	4274963-4275047	soxR	4349419-4349504	-	-	-	-	VCA0084	95281-95458	-	-	PA2273	2503896-2503972
soxS	4274963-4275047	soxS	4349419-4349504	-	-	-	-	-	-	-	-	PA5380	6058250-6058671
speB	3081817-3081956	speB	3104384-3104613	-	-	-	-	VCA0814	-	-	-	speB2	1547231-1547436
speC	3107234-3107569	-	-	speC	1063258-1063925	-	-	-	-	-	-	-	-
speE	136465-136572	speE	198065-198173	speE	3809164-3809282	-	-	-	-	SO3763	-	speE	1836219-1836366
speF	719684-719805	-	-	-	-	HI0591	614787-615039	VCA1063	1015349-1015488	speF	322389-323352	-	-
speG	1654171-1654207	speG	1510924-1510961	speG	3156658-3156888	-	-	VCA0947	898981-899205	SO1936	2041317-2041367	PA1472	1599983-1600085
sppA	1846701-1846860	sppA	1738314-1738486	sppA	2433028-2433189	HI1541	1613842-1613938	VC1994	2146839-2147067	sppA	2528783-2528947	-	-
spr	2267585-2267998	STY2450	2279629-2280044	spr	1435275-1435718	HI1652	1718353-1718467	VC1537	1649396-1649483	SO0061	68143-68406	PA1198	1299490-1299557
sprT	3087695-3087773	STY3245	3110416-3110496	YPO0932	1024675-1024869	HI1173	1243177-1243517	VC0471	500049-500172	SO0834	852853-852996	PA1189	1291646-1291815
spy	1823650-1823981	STY1805	1724697-1725034	-	-	-	-	-	-	SO4476	4664783-4665125	PA3205	3595255-3595385
srlA	2823600-2823854	srlA	2830942-2831195	-	-	-	-	-	-	-	-	-	-
srlR	2827001-2827069	srlR	-	-	-	-	-	VC0486	516145-516559	SO4742	4954045-4954250	PA5550	6245735-6245804
ssb	4271451-4271703	ssb	4321163-4321409	ssb	334281-334737	HI0250	282271-282423	VC0397	422323-422613	ssb	4183137-4183247	ssb	-
sseA	2650308-2650354	sseA_2637127	2636919-2637126	YPO1194	1344763-1345497	-	-	VCA0620	554590-554613	SO1261	1309576-1310076	PA1292	1403836-1404138
sseB	2652963-2653097	sseB_2639453	2640239-2640341	YPO2888	3233023-3233103	-	-	-	-	-	-	-	-
sspA	3375056-3375452	sspA	3365703-3366019	sspA	3975270-3975645	HI1441	1530366-1530548	VC0576	606809-606910	sspA	636296-636394	ss	4962187-4962274
stpA	2796517-2797184	stpA_2800121	2800523-2801220	-	-	-	-	-	-	-	-	-	-
sucC	761960-762236	sucC	780549-780692	sucC	1261065-1261179	HI1196	1262083-1262120	VC2085	2245240-2245409	sucC	2038376-2038495	sucC	1729850-1730180
sufI	3160686-3160762	sufI	3193383-3193458	sufI	734083-734263	HI0733	-	-	-	-	-	-	-
sugE	4373841-4374302	sugE	4557738-4557992	sugE	366164-366412	-	-	VC1393	1484676-1484823	sugE	2000930-2001493	PA3265	3652995-3653136
suhB	2661344-2661461	suhB	2648429-2648546	suhB	3241654-3241771	HI0937	997058-997257	VC0745	799689-799803	suhB	2376310-2376463	PA3818	4274350-4274500
sulA	1020143-1020360	sulA	1071920-1072135	sulA	1629118-1629345	-	-	-	-	-	-	PA3008	-
sun	3432796-3432843	sun	4251043-4251096	YPO0240	239878-239973	HI0624	-	VC0044	43303-43336	sun	-	PA0017	-
surA	54703-54757	surA	105561-105616	surA	526060-526129	HI0458	480042-480114	VC0445	474830-474884	surA	3796115-3796337	surA	-
syd	2923303-2923369	syd	2973350-2973417	syd	1176129-1176265	-	-	VC0903	963656-963685	syd	1693455-1693480	-	-
tag	3710570-3710720	tag	4019925-4020080	tag	4594215-4594541	HI0654	-	VC1672	1805721-1805809	tag	18162-18278	tag	13436-13539
talA	2576398-2576685	talA	2542466-2542736	-	-	-	-	-	-	-	-	-	-
talB	7960-8237	talB	7397-7664	talB	489673-490203	HI1125	1191935-1192229	VCA0623	556631-557116	tal	3702855-3703101	tal	3153499-3153580
tap	1969009-1969056	-	-	-	-	-	-	-	-	-	-	-	-
tar	1970716-1970862	tar	1981385-1981623	-	-	-	-	VCA1092	-	-	-	-	-
tatD	4021099-4021130	tatD	3437370-3437413	-	-	-	-	-	-	SO4206	-	mttC	3218419-3218664
tauA	383694-384398	-	-	tauA	200115-200319	-	-	-	-	-	-	PA3938	4416809-4417015
tbpA	75481-75646	tbpA	128086-128265	tbpA	566987-567540	HI1019	1082515-1082772	VC2539	-	-	-	hitA	5257581-5257694
tdcA	3264707-3264894	tdcA	3270916-3271961	-	-	-	-	-	-	-	-	-	-
tdcB	3263670-3263770	tdcB	3269880-3269979	-	-	-	-	-	-	-	-	PA2683	3031398-3031750
tdcC	3262659-3262682	-	-	-	-	-	-	-	-	-	-	-	-
tdcE	3260060-3260095	tdcE	3266231-3266266	-	-	-	-	-	-	-	-	-	-
tdcR	3264707-3264894	-	-	-	-	-	-	-	-	-	-	-	-
tdk	1292146-1292749	tdk	1258417-1259078	tdk	2448556-2449304	HI0529	-	VC1167	1239897-1239995	SO3140	3273602-3274125	-	-
tehA	1498474-1498596	tehA	1405629-1405734	-	-	HI0511	527943-528161	VC2323	2477178-2477287	-	-	-	-
tesB	474386-474602	tesB	516002-516215	tesB	3499855-3500110	HI0076	82647-82766	VC1063	1131417-1131566	tesB	2010474-2010599	tesB	4420170-4420205
tgt	425303-425360	tgt	452827-453025	tgt	3553739-3553833	HI0244	272749-273094	VC0741	-	tgt	3242842-3243005	tgt	-
thdF	3884349-3884456	thdF	3801939-3802082	thdF	4622819-4622963	HI1002	1066192-1066324	VC0003	2211-2273	trmE	3963-4060	PA5567	6261757-6261829
thiC	4193678-4193912	thiC	3569782-3570147	thiC	-	-	-	VC0061	59734-59987	thiC	2560703-2561140	thiC	5583645-5584099
thiL	434778-434857	STY0458	464153-464233	thiL	3543967-3544209	HI1305	-	VC2266	2422248-2422310	thiL	3611224-3611304	thiL	-
thiM	2183322-2183546	STY2376	2207429-2207837	-	-	HI0415	437434-437759	-	-	-	-	-	-
thrA	253-336	thrA	253-336	thrA	482292-483394	HI0089	96873-97195	VC2364	2522329-2522857	thrA	3557676-3558316	lysC	989440-989589
thrL	4639195-189	thrL	4809011-189	-	-	-	-	-	-	-	-	-	-
thrS	1800595-1801117	thrS	1700486-1701376	thrS	2735132-2735521	HI1367	1454205-1454488	VCA0287	306221-306491	thrS	2410123-2410455	thrS	3106752-3107003
tig	454011-454356	tig	493464-493812	tig	3522949-3523023	HI0713	761337-761636	VC1923	2075243-2075348	tig	1880343-1880606	tig	1952434-1952664
tktA	3079655-3079805	tktA	3102329-3102603	tktA	1018325-1018814	HI1023	1089260-1089390	VC0473	501328-501604	tkt	959139-959615	tktA	605914-606159
tldD	3389664-3390096	tldD	3389394-3389540	tldD	-	tldD	1719913-1720016	VC0422	-	tldD	4247216-4247357	PA4474	-
tnaA	3886136-3886343	-	-	-	-	-	-	VCA0161	179926-180493	-	-	-	-
tnaB	3887772-3887864	-	-	-	-	-	-	-	-	-	-	-	-
tnaL	3885819-3886063	-	-	-	-	-	-	-	-	-	-	-	-
tolA	775498-775564	tolA	789337-789403	tolA	1268789-1268902	HI0383	-	VC1837	-	tolA	-	tolA	-
tolB	776828-776962	tolB	790532-790657	tolB	1270067-1270188	HI0382	403896-403939	VC1836	-	tolB	-	tolB	-
tolC	3175927-3176124	tolC	3205869-3206068	hasF	723964-724352	-	-	VC2436	2610319-2610549	tolC	4051315-4051555	PA4974	5583645-5584099
tonB	1308986-1309112	tonB	1273498-1273720	tonB	2469115-2469414	HI0251	-	VCA0910	865435-865690	SO4564	4760522-4760827	tonB	6225925-6226222
topA	1328693-1329071	topA	1292917-1293318	topA	2490995-2491023	HI1365	1450843-1450937	VC1730	1869850-1870185	topA	2825617-2825947	to	3372706-3372798
torC	1057178-1057306	-	-	-	-	-	-	VC1693	1828366-1828414	torC	1285949-1285977	-	-
torR	1057178-1057306	-	-	-	-	-	-	VC1719	1858228-1858451	torR	1276049-1276227	-	-
torS	1055372-1055483	torS	3822271-3822349	-	-	-	-	VCA0709	-	torS	1278015-1278073	-	-
torT	1055372-1055483	torT	3822271-3822349	-	-	-	-	VCA0710	-	torT	1278015-1278073	-	-
tpiA	4109088-4109197	tpiA	3654281-3654395	tpiA	96938-97068	HI0678	720098-720262	VC2670	2837011-2837229	tpiA	1244216-1244411	tpiA	5333501-5333568
tpr	1286412-1286469	-	-	-	-	-	-	-	-	-	-	-	-
tpx	1386836-1386911	tpx	1334921-1335035	tpx	2636327-2636488	HI0751	812389-812966	VC0824	885661-885772	SO3341	3488423-3488536	tpx	2860274-2860410
treA	1246600-1246921	-	-	-	-	-	-	-	-	-	-	treA	2698167-2698524
treB	4463755-4463875	treB	4654298-4654437	treB	4132673-4133049	-	-	VC0910	969549-969787	-	-	-	-
treC	4462284-4462335	treC	4652830-4652881	treC	4131127-4131223	-	-	VC0911	971222-971303	SO2213	2324415-2324797	PA2152	-
treF	3666819-3667221	treF	4067844-4068167	-	-	-	-	-	-	-	-	-	-
treR	4464821-4465198	treR	4655383-4655765	treR	4134001-4134236	-	-	VC0909	968534-968600	-	-	-	-
trg	1490154-1490493	-	-	-	-	-	-	-	-	-	-	-	-
trkA	3434131-3434154	trkA	4249732-4249755	trkA	238533-238590	HI0625	-	VC0043	41937-42000	trkA	-	trkA	18740-18769
trkH	4030694-4030734	trkH	3425831-3425871	trkH	4225805-4225846	HI0723	-	VC2756	-	trkH_1	29016-29095	-	-
trmA	4160850-4161217	trmA	3603092-3603464	trmA	4392902-4393380	HI0848	894752-894897	VC0154	144973-145369	trmA	214671-214725	trmA	-
trmD	2743360-2743392	trmD	2731909-2731955	trmD	3673140-3673180	HI0202	218158-218197	VC0563	597114-597143	trmD	-	trmD	-
trpE	1320971-1321064	trpE	1287159-1287418	trpE	2484158-2484275	HI1387	1482420-1482527	VC1174	-	trpE	3129487-3129857	phnA	1083852-1083971
trpL	1321107-1321243	-	-	-	-	-	-	-	-	-	-	-	-
trpR	4630237-4630328	trpR	4792764-4792823	trpR	477935-478187	HI0830	881168-881207	VC0701	-	trpR	3559864-3560052	-	-
trxA	3963246-3963321	trxA	3496794-3496936	trxA	4343829-4343946	HI0084	89063-89184	VC0306	317661-317771	trxA	423579-423729	trxA	5900695-5900877
trxB	931274-931817	trxB	946734-947279	trxB	1544988-1545753	HI1158	1228528-1228603	VC1182	1256573-1257046	trxB	2414719-2414972	trxB1	2959240-2959466
trxC	2716549-2716754	yfiG	2704051-2704253	trxC	3642363-3642613	-	-	VCA0752	696793-696837	trxC	479333-479506	-	-
tsf	190597-190856	tsf	251904-252163	tsf	1186087-1186216	HI0914	968640-968774	VC2259	2415260-2415393	tsf	1712140-1712261	tsf	4094036-4094168
tsr	4588865-4589226	-	-	cheD_1911021	1910778-1911020	-	-	VCA1092	-	SO2123	-	PA0176	201640-201677
tsx	431238-431538	tsx	460609-460910	-	-	-	-	VC2305	2457685-2457745	SO1215	1262195-1262530	-	-
ttdA	3203898-3204103	ttdA	3377362-3377396	-	-	-	-	-	-	-	-	-	-
ttk	3812012-3812078	ttk	3923013-3923122	ttk	59781-59904	HI0955	-	VC0214	221971-222089	SO4251	4427759-4427792	-	-
tufA	3468967-3469039	tufA	4229943-4230016	-	-	HI0632	671657-671763	VC0362	381635-381759	tufA	243983-244056	tufA	4769004-4769036
tufB	4173406-4173522	-	-	tufA_218462	218387-218461	HI0632	671657-671763	VC0362	381635-381759	tufA	243983-244056	tufA	4769004-4769036
tus	1682205-1682282	tus	1580737-1580814	tus	2547638-2548024	-	-	-	-	-	-	-	-
tynA	1449374-1449623	-	-	-	-	-	-	-	-	-	-	-	-
tyrB	4264438-4264692	tyrB	4314239-4314426	tyrB	329077-329264	-	-	-	-	-	-	PA3139	3522560-3522746
tyrP	1987514-1987703	tyrP	1994401-1994626	tyrP	1362990-1363607	HI0477	498161-498426	VCA0772	713622-713855	tyrP	2163516-2164097	-	-
tyrR	1384594-1384743	tyrR	1331918-1332067	tyrR	2639428-2639761	HI0410	431260-431376	VC1308	1389859-1389974	tyrR	1754694-1754956	phhR	953408-953690
tyrS	1715247-1715377	tyrS	1603244-1603372	tyrS	2663098-2663281	HI1610	1677146-1677348	VC0465	494367-494453	tyrS	1371125-1371198	tyrS	4629185-4629942
ubiB	4024069-4024116	ubiB	3434342-3434429	fadI	4233049-4233105	HI0171	-	VC0312	-	fre	531549-531718	PA5236	-
ubiC	4249860-4249973	ubiC	4299638-4299820	ubiC	315772-316695	-	-	VC0095	94871-94895	SO0131	140641-140741	PA5357	6024659-6024740
ubiE	4016345-4016441	ubiE	3442213-3442310	ubiE	4244221-4244314	HI0095	103209-103541	VC0083	81616-81662	ubiE	4366546-4366789	ubiE	5702533-5702667
ubiG	2337441-2337586	ubiG	2337892-2337976	ubiG	1370468-1370728	-	-	VC1257	1329856-1330206	ubiG	2518639-2519023	ubiG	3561952-3562104
ubiX	2426647-2426743	ubiX	2422172-2422317	ubiX	3107751-3107999	-	-	VC2541	-	ubiX	-	PA4019	-
ucpA	2542710-2542774	yfeF	2517607-2517845	YPO1565	1784938-1785361	-	-	-	-	-	-	-	-
udhA	4158304-4158645	udhA	3605623-3605820	sthA	4395686-4395890	-	-	VC0151	142467-142773	-	-	sth	3350232-3350412
udk	2141025-2141287	udk	2166163-2166492	udk	1732582-1732828	HI0132	146436-146600	VC1038	1105644-1105804	udk	-	-	-
udp	4013720-4014017	udp	3444640-3444897	udp	4250715-4251210	HI0280	313260-313473	VC1034	1099945-1100392	udp	4290567-4290978	-	-
ugd	2097636-2097886	ugd	2115906-2116144	YPO2174	2446067-2446375	-	-	VCA0780	723383-723773	ugd	4887235-4887468	PA3559	-
ugpA	3588543-3588642	ugpA	4119332-4119438	ugpA	4261156-4261455	-	-	VC1550	1662559-1662636	-	-	PA2339	2583405-2583482
ugpB	3589957-3590357	ugpB	4117784-4118017	ugpB	4262773-4263326	-	-	VC1549	1660939-1661256	-	-	PA2338	2581937-2582096
uhpA	3848354-3848431	uhpA	3857496-3857651	uhpA	4523381-4523498	-	-	VCA0682	617640-617797	-	-	PA1980	-
uhpT	3844795-3844934	uhpT	3861080-3861224	-	-	-	-	-	-	-	-	-	-
uidA	1694096-1694488	-	-	-	-	-	-	-	-	-	-	-	-
uidC	1690864-1690916	-	-	-	-	-	-	-	-	-	-	-	-
uidR	1695077-1695299	-	-	-	-	-	-	-	-	SO3684	3834773-3834797	-	-
umuD	1229624-1229989	umuD	2045172-2045300	-	-	-	-	-	-	umuD	11740-12331	-	-
ung	2714470-2714773	ung	2701890-2702207	ung	3032200-3032551	HI0018	18419-18675	VC2359	2515566-2515936	ung	3809628-3809796	ung	817901-818002
upp	2618920-2619216	upp	2576376-2576787	upp	3154468-3154863	HI1228	1297656-1297781	VC2225	2380376-2380541	upp	2882453-2882758	upp	5212664-5212831
uraA	2618181-2618268	uraA	2575662-2575751	-	-	HI1227	1296925-1297031	VC2171	-	uraA	2999326-2999540	uraA	-
usg	2434670-2434737	usg	2437308-2437377	asd_3099152	3098874-3099151	HI1433	1522302-1522359	VC2107	-	asd	-	PA3116	3499384-3499487
ushA	503921-504137	STY3765	3630121-3630255	-	-	HI0206	220079-220103	VC2174	2320283-2320826	ushA	2099623-2099988	-	-
uspA	3637351-3637740	uspA	4079312-4079698	uspA	4469455-4470161	HI0815	866758-866861	VC0076	76636-76680	-	-	PA1753	1893455-1893619
uvrA	4271451-4271703	uvrA	4321163-4321409	uvrA	334281-334737	HI0249	282271-282423	VC0394	420478-420635	uvrA	4184613-4185006	uvrA	4748542-4748754
uvrB	812168-812748	uvrB	828376-829028	uvrB	1301626-1302714	HI1247	1324530-1324965	uvrB	1087204-1087789	uvrB	2631737-2632846	uvrB	3522560-3522746
uvrC	1992664-1992728	uvrC	-	uvrC	-	HI0057	-	VC1214	-	uvrC	1952447-1952555	uvrC	-
uvrD	3995510-3995595	uvrD	3463953-3464090	uvrD	4312212-4312315	HI1188	1255906-1256518	VC0190	-	uvrD	-	uvrD	6130911-6131086
uvrY	1993383-1993840	sirA	2003130-2003440	uvrY	2111136-2111797	-	-	VC1213	1290200-1290574	SO1860	1951201-1951804	gacA	2926432-2926774
uxaB	1608705-1608933	-	-	uxaB	624214-624414	-	-	-	-	-	-	-	-
uxaC	3242382-3242743	uxaC	-	uxaC	622274-622806	-	-	-	-	-	-	-	-
uxuA	4548866-4549204	uxuA	3151618-3152021	uxuA	1440627-1441210	HI0055	55577-55606	-	-	-	-	-	-
uxuB	4550387-4550469	uxuB	3153204-3153316	-	-	-	-	-	-	-	-	mtlD	2586409-2586433
uxuR	4551928-4552144	uxuR	4724717-4725065	YPO1279	1438099-1438209	HI0054	54670-54778	-	-	-	-	-	-
vacJ	2463028-2463320	vacJ	2459488-2459775	vacJ	3073576-3073613	HI0718	765999-766151	VC2048	2206219-2206273	SO3197	3339540-3339757	PA2800	3157564-3157665
visC	3050338-3050362	STY3212	3080862-3080992	visC	997873-998047	-	-	VC2474	-	SO0778	790236-790274	PA5221	5879971-5880001
wcaJ	2119577-2119633	wcaJ	2144923-2144978	-	-	HI0872	-	VC0934	998753-999241	SO3172	-	PA2231	2453138-2453666
wcaK	2116427-2116704	-	-	-	-	-	-	-	-	-	-	-	-
wecD	3972099-3972207	rffC	3487863-3487971	rffC	4334078-4334126	-	-	-	-	-	-	-	-
wrbA	1066932-1067140	wrbA	1115910-1116293	wrbA	2105033-2105425	-	-	VC2166	-	-	-	wrbA	-
wza	2135266-2135857	wza	2160615-2161287	-	-	-	-	-	-	-	-	-	-
wzzB	2096360-2096471	cld	2114597-2114741	-	-	-	-	-	-	-	-	wzz	3546927-3547690
xapA	2522899-2523146	xapA	2496300-2496554	xapA	1319168-1319479	-	-	-	-	-	-	PA3004	-
xapB	2522006-2522067	xapB	2495412-2495468	YPO2978	3326663-3326713	-	-	-	-	-	-	-	-
xapR	2520498-2520751	xapR	2493887-2494157	YPO1169	1317121-1317354	-	-	-	-	-	-	-	-
xasA	1568514-1568671	STY2589	2426195-2426287	-	-	-	-	-	-	-	-	-	-
xerD	3037764-3037874	xerD	3067844-3067955	xerD	977935-978040	HI0309	342616-342648	VC2419	2594284-2594342	xerD	986398-986480	xerD	4191512-4191725
xseA	2632091-2632251	xseA	2590791-2590944	xseA	3206682-3206850	HI0397	-	VC0766	819811-820011	xseA	3438836-3438957	xseA	4235180-4235218
xseB	440568-440772	xseB	469868-470076	xseB	3538373-3538453	HI1437	1526020-1526178	VC0891	950592-950905	-	-	xseB	4525154-4525310
xthA	1830007-1830451	xthA	1731060-1731504	xthA	2438590-2439398	HI0041	44464-44513	VC1860	2000069-2000265	xth	-	xthA	2876410-2876553
xylA	3728395-3728759	xylA	4000719-4001080	xylA	4553382-4553843	HI1112	1177676-1177908	-	-	-	-	-	-
xylB	3727001-3727074	xylB	4002401-4002502	xylB	4555161-4555286	HI1113	-	-	-	-	-	mtlY	-
xylE	4239834-4240207	-	-	-	-	-	-	-	-	-	-	-	-
xylF	3728395-3728759	-	-	YPO4037	4553382-4553843	HI1111	1177676-1177908	-	-	-	-	-	-
xylG	3729750-3729829	-	-	YPO4036	4552179-4552388	HI1110	1176627-1176679	-	-	-	-	-	-
xylR	3732528-3732607	xylR	4000719-4001080	YPO4034	4549386-4549477	HI1106	1171018-1171131	-	-	-	-	-	-
yaaA	6460-6531	yaaA	5888-5968	YPO0462	489673-490203	HI0984	-	VC2355	2511635-2511800	SO3540	3694490-3694598	PA3539	3961034-3961142
yaaH	10495-10645	yaaH	9943-10094	yaaH	496966-497338	-	-	VC0770	825099-825291	SO3588	3754109-3754825	-	-
yaaI	11787-12162	yaaI	11246-11593	-	-	-	-	-	-	-	-	-	-
yaaJ	7960-8237	yaaJ	7397-7664	-	-	HI0183	196827-197005	VC2356	2513229-2513866	SO3541	3696063-3696496	PA3641	4080223-4080441
yaaU	45748-45806	yaaU	91846-91995	-	-	-	-	-	-	-	-	PA4187	4683558-4683695
yabB	89030-89633	yabB	140753-141360	YPO0546	588991-590085	HI1129	1195846-1196049	-	-	SO4228	4404227-4405045	PA4421	4956029-4956735
yabF	47136-47245	yabF	97660-98068	-	-	-	-	-	-	SO4295	4473733-4473890	PA1224	1326940-1327023
yabH	57110-57363	djlA	107969-108221	djlA	528470-528653	HI0271	305675-305755	VC0447	477246-477391	SO3633	3791836-3791932	PA0598	-
yabI	71263-71350	yabI	123898-124018	YPO0519	562683-562877	-	-	-	-	-	-	PA4011	-
yabM	77300-77620	-	-	-	-	-	-	VC1261	1335029-1335278	-	-	-	-
yabN	77300-77620	yabN	129922-130473	YPO0524	569588-569824	-	-	VCA0578	519062-519144	-	-	-	-
yabP	58177-58473	-	-	-	-	-	-	-	-	-	-	-	-
yacA	107472-107629	yacA	159264-159616	YPO0563	608743-608764	-	-	-	-	-	-	-	-
yacC	137041-137082	yacC	198519-198719	yacC	3808503-3808818	-	-	-	-	-	-	-	-
yacE	113220-113443	yacE	166975-167199	YPO3430	-	coaE	944226-944298	VC2427	-	SO0413	428840-428995	PA4529	-
yacH	131261-131614	yacH	188618-189005	-	-	-	-	-	-	SO4649	4844926-4845078	-	-
yacK	137041-137082	yacK	198519-198719	yacK	3808503-3808818	-	-	-	-	-	-	pcoA	2264978-2265128
yacL	134210-134339	STY0182	191601-191790	YPO3414	3812862-3813162	HI1724	-	VC0605	636485-636641	SO3983	4120730-4120908	-	-
yadB	160113-160151	yadB	220738-220808	yadB	3795634-3795915	-	-	VC0595	623251-623301	SO0873	903999-904134	PA4724	5302829-5302898
yadC	150954-151005	staG	211440-211478	-	-	-	-	-	-	-	-	-	-
yadD	146695-146967	-	-	-	-	-	-	-	-	-	-	-	-
yadE	145015-145080	yadE	206605-206674	YPO3404	3803074-3803402	-	-	VC0239	244985-245145	SO4616	4810743-4810764	-	-
yadF	142671-142778	yadF	204261-204368	yadF	3805094-3805328	HI1301	1381507-1381584	VC0586	614749-614895	SO2474	2595877-2596047	PA4676	5246123-5246186
yadG	142671-142778	yadG	204261-204368	yadG	3805094-3805328	-	-	VC0589	616749-616925	SO3802	3957769-3958014	PA2812	3166471-3166548
yadI	144470-144576	yadI	206060-206166	YPO0837	916890-916977	-	-	-	-	-	-	-	-
yadN	156884-157255	staA	217412-217808	-	-	-	-	-	-	-	-	-	-
yadQ	174883-175106	yadQ	235500-235668	yadQ	3782058-3782548	-	-	VCA0526	460905-461370	SO1302	1356284-1356357	-	-
yadR	176526-176609	yadR	237088-237126	YPO3387	3780597-3780734	HI1723	1795333-1795467	VC0627	665564-665846	SO1304	-	PA0665	717151-717230
yadS	177625-177664	yadS	238241-238279	yadS	-	-	-	VC2382	-	SO1319	-	-	-
yaeC	220929-220970	yaeC	284637-284677	YPO1071	1214543-1214608	HI0620	654281-654367	VC0905	-	-	-	PA5505	6196990-6197068
yaeD	222646-222832	yaeD	286353-286541	YPO1074	1216284-1216469	HI0621_1	656037-656211	VC0908	967741-967975	SO2851	2975649-2976181	PA0006	8340-8670
yaeG	182306-182444	yaeG	242925-243079	YPO3978	4479368-4479561	HI0093	101582-101785	VCA0905	860807-860949	SO1774	1854962-1854984	PA1050	-
yaeH	184096-184259	yaeH	244713-244958	YPO1040	1180275-1180400	-	-	VC2264	2420211-2420282	-	-	-	-
yaeM	193427-193520	dxr	254587-254730	dxr	1188699-1188914	HI0807	857201-857312	VC2254	2411135-2411185	dxr	-	dxr	-
yaeO	213939-214290	rof	-	YPO1064	-	-	-	VCA0948	-	SO0339	340102-340327	PA0939	-
yaeQ	213939-214290	yaeQ	278104-278282	YPO1065	1208566-1208806	-	-	-	-	SO3107	3236618-3236705	PA3726	4173068-4173176
yaeR	211818-211849	STY0260	275752-275809	YPO1061	1205331-1205516	-	-	VCA0890	-	SO2155	2269665-2269784	PA1129	1221654-1221690
yaeS	194715-194902	STY0244	255925-256239	uppS	1190109-1190334	HI0920	976897-977144	VC2256	2412814-2412889	uppS	1714498-1714582	uppS	-
yaeT	197896-197927	yaeT	259230-259263	YPO1052	1193333-1193371	HI0917	-	VC2252	2408523-2408573	SO1637	1718903-1718936	PA3648	4087455-4087527
yafA	256433-256526	yafA	372438-372528	YPO3224	3588812-3588940	-	-	VC2276	2431286-2431384	-	-	-	-
yafB	229002-229166	yafB	292727-292893	YPO1075	1222816-1223176	-	-	-	-	-	-	PA4167	4663511-4663852
yafC	230882-231121	yafC	294633-294736	crgA	-	-	-	-	-	SO2455	2572755-2573323	PA1859	2019691-2019775
yafD	230882-231121	yafD	295910-296064	YPO1077	1224477-1224839	-	-	VC2238	2393431-2393500	-	-	-	-
yafH	243340-243542	STY0354	364388-364626	yafH	3609258-3609496	-	-	VC2231	2383848-2384164	SO2536	2663143-2663386	PA2815	3167953-3168104
yafJ	244119-244326	yafJ	365203-365368	YPO3242	3608474-3608678	HI1037	1102478-1102855	VC2229	2383210-2383274	SO2535	2663143-2663386	PA1307	-
yafK	245806-245963	yafK	366848-367096	yafK	3606500-3606994	-	-	VCA0164	181573-181878	SO2183	2294545-2294918	PA3756	4206599-4206663
yafL	246503-246711	-	-	-	-	-	-	-	-	-	-	-	-
yafM	247459-247636	yafM	4782422-4782630	-	-	HI0217	234632-234762	-	-	-	-	PA1154	1249553-1249909
yafN	251951-252004	-	-	-	-	-	-	VCA0477	419784-419978	-	-	-	-
yafT	237005-237334	-	-	-	-	-	-	-	-	-	-	-	-
yafU	239085-239421	-	-	YPO2863	3199470-3199550	-	-	-	-	-	-	-	-
yafV	240190-240342	STY0353	361835-361945	-	-	-	-	-	-	-	-	PA3797	-
yafW	263232-263482	-	-	-	-	-	-	-	-	-	-	-	-
yafX	264431-264530	-	-	-	-	-	-	-	-	-	-	-	-
yafY	266192-266410	-	-	-	-	-	-	-	-	-	-	-	-
yafZ	267245-267323	-	-	-	-	-	-	-	-	-	-	-	-
yagA	281208-281480	-	-	-	-	-	-	VC0817	872947-873241	-	-	-	-
yagB	279987-280055	-	-	-	-	-	-	-	-	-	-	-	-
yagE	281208-281480	-	-	-	-	-	-	-	-	-	-	-	-
yagG	284390-284618	-	-	-	-	-	-	-	-	-	-	-	-
yagI	288387-288527	-	-	-	-	-	-	VCA0029	35861-35949	-	-	PA3508	-
yagJ	290571-290723	-	-	-	-	-	-	-	-	-	-	-	-
yagK	292173-292446	-	-	-	-	-	-	VC0494	527921-528304	SO1443	1506404-1506751	-	-
yagL	293143-293171	-	-	-	-	-	-	-	-	-	-	-	-
yagM	294024-294365	-	-	-	-	-	-	-	-	-	-	-	-
yagN	294804-294922	-	-	-	-	-	-	-	-	-	-	-	-
yagT	301798-302214	-	-	-	-	-	-	-	-	SO3049	-	PA1931	2111519-2111690
yagU	301798-302214	-	-	YPO2574	2894929-2895619	-	-	-	-	-	-	-	-
yagX	308557-308584	tsaC	353098-353208	-	-	-	-	-	-	SO4439	4627014-4627120	-	-
yagY	309251-309310	tcfA	350550-351763	-	-	-	-	-	-	-	-	-	-
yagZ	309896-309972	-	-	-	-	-	-	-	-	-	-	-	-
yahA	330718-331594	-	-	-	-	-	-	-	-	-	-	-	-
yahB	333658-333751	-	-	-	-	-	-	-	-	-	-	-	-
yahC	334247-334503	-	-	-	-	-	-	-	-	-	-	-	-
yahD	334247-334503	-	-	-	-	-	-	-	-	SO0908	935236-935280	PA2498	2816219-2816345
yahE	335107-335148	-	-	-	-	-	-	-	-	-	-	-	-
yahH	338965-338992	-	-	-	-	-	-	-	-	-	-	-	-
yahI	339311-339388	-	-	-	-	-	-	-	-	-	-	-	-
yahK	341729-342107	-	-	-	-	-	-	-	-	-	-	PA2275	2505437-2505644
yahL	343155-343399	-	-	-	-	-	-	-	-	-	-	-	-
yahM	344213-344597	-	-	-	-	-	-	-	-	-	-	-	-
yahN	345562-345707	STY0397	407021-407251	-	-	HI1307	-	-	-	-	-	PA2929	3285621-3285685
yahO	345562-345707	STY0398	407021-407251	-	-	-	-	-	-	-	-	-	-
yaiA	406151-406202	yaiA	432889-432917	-	-	-	-	-	-	-	-	-	-
yaiB	400148-400609	yaiB	428307-428599	-	-	-	-	-	-	-	-	-	-
yaiC	402823-402926	adrA	429536-429629	-	-	-	-	-	-	SO0569	-	-	-
yaiE	407327-407400	yaiE	434035-434107	YPO3213	3579702-3579767	-	-	VCA0970	917371-917881	SO4467	4656018-4656327	PA1574	1715060-1715156
yaiH	395512-395862	ampH	421537-421871	ampH	1385894-1386170	-	-	-	-	-	-	-	-
yaiN	379127-379295	-	-	-	-	-	-	-	-	-	-	-	-
yaiS	383694-384398	-	-	-	-	-	-	-	-	-	-	-	-
yaiT	389391-389474	-	-	-	-	-	-	-	-	-	-	-	-
yaiU	392135-392238	STY0405	416228-416739	-	-	-	-	-	-	mtrB	-	-	-
yaiV	393640-393684	STY0406	419623-419710	-	-	-	-	-	-	-	-	-	-
yajB	424143-424234	yajB	451672-451764	YPO3193	3554902-3555103	-	-	VCA0769	713337-713375	SO3116	3244315-3244498	PA4353	4881900-4882051
yajC	426486-426510	yajC	454151-454175	yajC	3552503-3552616	HI0241	270692-270801	VC0742	795378-795484	yajC	3241691-3241719	PA3822	4279345-4279390
yajD	429698-429828	yajD	458593-458764	YPO1179	1328789-1329100	-	-	-	-	SO1738	1818986-1819076	-	-
yajG	453494-453662	yajG	492846-493148	yajG	3523686-3524033	HI0162	178904-178996	VC2298	-	SO3811	3963676-3963811	-	-
yajI	432136-432225	yajI	461448-461598	-	-	-	-	-	-	-	-	-	-
yajK	440568-440772	STY0464	469868-470076	thiI	3538105-3538204	thiI	1526020-1526178	VC0894	952636-952845	thiI	1606206-1606407	thiI	5766147-5766482
yajO	437432-437541	STY0460	466783-466841	YPO2461	-	-	-	-	-	-	-	PA1739	1883510-1883660
yajQ	443740-443888	STY0474	479901-480007	YPO3170	3534899-3535120	HI1034	-	VC1508	-	SO3815	3967521-3967682	PA4395	4925795-4925897
yajR	445897-446041	STY0475	481929-482463	yajR	3532424-3532903	-	-	-	-	SO4029	4184613-4185006	PA4233	4748542-4748754
ybaA	475783-475895	-	-	-	-	-	-	-	-	-	-	-	-
ybaB	493245-493299	ybaB	535683-535730	YPO3121	3478898-3478955	HI0442	464170-464288	VC1055	1124766-1124805	SO2014	2112977-2113208	PA1533	1672032-1672079
ybaC	499198-499348	aes	541871-542022	-	-	-	-	VCA0490	426172-426311	SO0801	814343-814691	PA5384	-
ybaD	432136-432225	-	-	YPO3184	3546959-3547031	HI0943	1002858-1002914	VC2272	2426921-2427001	SO3470	3615841-3616033	PA4057	4538503-4538687
ybaE	466537-466623	ybaE	506281-506379	YPO3149	3509653-3509756	-	-	-	-	-	-	-	-
ybaJ	479933-480480	ybaJ	521614-522111	YPO3137	3497139-3497299	-	-	-	-	-	-	-	-
ybaK	506307-506512	STY0541	548908-549110	YPO3088	3445703-3445968	HI1434	1522302-1522359	VC2172	-	SO1124	1167379-1167523	PA3580	4012541-4012804
ybaL	502463-502702	ybaL	545053-545269	rosB	3450277-3450513	-	-	-	-	-	-	PA5518	6211768-6212148
ybaN	490037-490105	ybaN	532482-532561	-	-	-	-	VC1052	-	SO2011	2108358-2108459	PA1439	-
ybaO	467452-467519	ybaO	509015-509126	YPO3146	3507454-3507578	-	-	VC1062	1129968-1130010	-	-	-	-
ybaP	507305-507387	STY0542	549903-549981	YPO3087	3444373-3444895	-	-	VC2220	2374481-2374552	SO0557	576963-577010	-	-
ybaQ	507305-507387	-	-	-	-	HI1251	-	VCA0392	-	higA	19077-19153	PA4674	5242559-5243176
ybaR	510604-510864	ybaR	553671-553779	ybaR	3441284-3441489	HI0290	-	VC2215	2368084-2368151	SO1689	1774093-1774518	PA3920	4388727-4389229
ybaS	510604-510864	-	-	YPO1939	2197447-2198641	-	-	-	-	-	-	-	-
ybaU	460945-461138	ppiD	500523-500815	ppiD	3515743-3516045	HI1004	1067708-1067982	VC1918	2068758-2068912	ppiD	1887009-1887237	ppiD	1959157-1959262
ybaV	463008-463160	ybaV	502685-502836	ybaV	3513717-3513858	HI1008	1072938-1073117	VC1917	2066764-2066900	SO1813	1903391-1903606	PA3140	3524490-3524682
ybaW	463530-463625	STY0496	503209-503314	YPO3151	3512917-3513272	-	-	-	-	SO0080	93614-93826	-	-
ybaX	464772-464838	ybaX	504516-504582	YPO3150	3511458-3511724	HI1191	1258258-1258412	VC1366	-	exsB	2627774-2627961	PA0976	-
ybaY	474386-474602	STY0509	516002-516215	ybaY	3499855-3500110	-	-	VC1064	1131417-1131566	SO1675	1761190-1761363	PA3674	4114786-4114931
ybaZ	475596-475647	ybaZ	517208-517259	YPO3139	3498574-3498651	-	-	VC1065	1132355-1132404	SO2532	2660641-2660933	PA4392	-
ybbB	530451-530521	ybbB	568005-568076	-	-	-	-	-	-	ybbB	-	PA1643	-
ybbC	526763-526804	-	-	-	-	-	-	-	-	-	-	-	-
ybbI	513090-513216	cueR	553671-553779	cueR	3441284-3441489	HI0293	327994-328069	VC0974	1039830-1039892	SO1687	1774093-1774518	PA4778	5366190-5366255
ybbK	514998-515142	STY0547	555564-555709	YPO3083	3439192-3439388	-	-	VC0976	1041734-1042166	SO4129	-	PA0452	-
ybbL	514998-515142	STY0548	555564-555709	-	-	-	-	-	-	-	-	-	-
ybbN	517540-517566	ybbN	558094-558155	ybbN	3438246-3438324	HI1159m	1229460-1229541	VC0977	1043085-1043258	SO2017	2116335-2116456	PA4061	4539814-4539887
ybbQ	535708-535809	garR_573361	573258-573360	-	-	-	-	-	-	-	-	PA1500	1629950-1630026
ybbS	531446-531674	STY0562	569001-569226	-	-	-	-	-	-	-	-	-	-
ybbT	531446-531674	-	-	-	-	-	-	-	-	-	-	PA1514	1647047-1647103
ybbU	532155-532234	allR	569706-569786	-	-	-	-	-	-	-	-	-	-
ybbV	536686-536719	-	-	-	-	-	-	-	-	-	-	-	-
ybbX	538309-538370	allB	577100-577180	-	-	-	-	-	-	-	-	-	-
ybbY	539730-539782	STY0572	578540-578600	-	-	-	-	-	-	-	-	-	-
ybbZ	541088-541111	glxK	579897-579921	glxK	-	-	-	VCA0903	-	SO1770	1850773-1850833	-	-
ybcI	555777-555886	ybcI	594367-594452	ybcI	3400409-3400699	-	-	-	-	-	-	PA4962	-
ybcK	567868-568124	-	-	-	-	-	-	-	-	-	-	-	-
ybcL	569649-570115	-	-	-	-	-	-	VC1075	1143833-1144115	SO0316	322389-323352	-	-
ybcN	571472-571688	-	-	-	-	-	-	-	-	-	-	-	-
ybcV	578860-579102	-	-	-	-	-	-	-	-	-	-	-	-
ybcW	578860-579102	-	-	-	-	-	-	-	-	-	-	-	-
ybcY	581807-582097	STY1433	1384579-1385269	YPO1992	2265167-2265273	-	-	-	-	-	-	-	-
ybdA	621413-621522	ybdA	637692-637801	-	-	-	-	-	-	-	-	PA4622	5182268-5182577
ybdD	631220-631404	STY0645	647495-647560	YPO2233	-	-	-	-	-	-	-	-	-
ybdG	603887-603996	ybdG	618511-618820	YPO2470	2769655-2770136	-	-	VC0265	271936-271992	SO0121	130229-130526	PA3468	3880923-3881091
ybdH	632701-632808	ybdH	648883-649008	YPO1556	1769933-1770217	-	-	-	-	-	-	-	-
ybdJ	605423-605490	STY0625	623730-623798	-	-	-	-	-	-	-	-	-	-
ybdK	606607-607287	STY0626	-	-	-	-	-	-	-	-	-	PA2181	2402966-2403150
ybdL	632701-632808	STY0647	648883-649008	-	-	-	-	-	-	-	-	PA3798	4257388-4257697
ybdN	635793-635941	STY0649	651996-652163	-	-	-	-	-	-	-	-	PA2127	2341641-2342492
ybdO	636842-637052	ybdO	653064-653382	-	-	-	-	-	-	-	-	-	-
ybdQ	641091-641310	ybdQ	662630-662851	-	-	-	-	-	-	-	-	PA3017	3378304-3378510
ybdR	641091-641310	ybdR	662630-662851	-	-	-	-	-	-	-	-	PA2188	2408848-2409106
ybdS	645804-645856	citT	667240-667279	-	-	-	-	VC0338	358835-359023	-	-	-	-
ybeB	668152-668521	ybeB	689493-689823	YPO2606	2928369-2928594	HI0034	36252-36378	VC0952	1016928-1016998	SO1170	1213423-1213532	PA4005	4486180-4486204
ybeC	658039-658169	tatE	679205-679334	tatE	2918070-2918635	-	-	-	-	-	-	-	-
ybeD	661866-661977	ybeD	683056-683165	YPO2600	2921409-2921608	HI0028	30174-30231	VC0945	1010891-1010911	SO1163	1206249-1206372	PA3998	4478908-4478980
ybeF	660449-660862	ybeF	681750-682053	-	-	-	-	-	-	-	-	-	-
ybeH	657162-657253	-	-	-	-	-	-	-	-	-	-	-	-
ybeJ	686971-687222	ybeJ	706517-706918	glnH_2936685	2937603-2938369	-	-	-	-	-	-	PA1342	1456724-1457174
ybeK	683636-683755	ybeK	703175-703293	-	-	-	-	-	-	SO0811	823686-823888	PA0143	163253-163425
ybeL	674007-674240	ybeL	701220-701314	YPO2611	2933496-2933755	-	-	VC0957	1021506-1021526	SO1175	1218399-1218573	-	-
ybeQ	675777-675933	STY1292	1250741-1250984	-	-	HI1625	-	-	-	SO4139	4294744-4294979	PA0360	403023-403294
ybeR	675777-675933	-	-	-	-	-	-	-	-	-	-	-	-
ybeT	678630-678730	-	-	YPO1989	2260799-2261375	-	-	VC1194	1267784-1267850	SO4559	4757551-4757588	-	-
ybeU	678630-678730	-	-	-	-	-	-	-	-	-	-	-	-
ybeW	682617-682702	-	-	-	-	-	-	-	-	-	-	-	-
ybeX	691008-691099	STY0712	709353-709512	ybeX	2940801-2940920	HI0301	334764-335398	VC0959	1024487-1024558	corC	1222056-1222097	PA3983	-
ybeZ	692641-692756	ybeZ	711066-711233	YPO2619	2942501-2942790	-	-	VC0961	1026121-1026190	SO1180	1223614-1223882	PA3981	4461216-4461386
ybfA	728045-728356	ybfA	749577-750001	ybfA	3020969-3021462	-	-	-	-	-	-	-	-
ybfD	737182-737314	-	-	-	-	-	-	-	-	-	-	-	-
ybfE	711191-711263	ybfE	734089-734224	YPO2637	2965630-2965963	-	-	-	-	SO2331	-	-	-
ybfF	712026-712209	ybfF	734993-735176	YPO2638	2966729-2967855	HI0193	-	VC2097	2258443-2258534	SO2333	2441802-2442031	-	-
ybfG	715533-715613	-	-	-	-	HI0374	397767-397819	-	-	-	-	-	-
ybfI	716142-716171	-	-	-	-	-	-	-	-	-	-	-	-
ybfK	719684-719805	-	-	-	-	-	-	-	-	-	-	-	-
ybfL	735440-736326	-	-	-	-	-	-	-	-	-	-	-	-
ybfM	706978-707556	ybfM	725066-725519	ybfM	2958023-2958730	-	-	-	-	-	-	oprD	1045315-1045831
ybfN	708961-709012	STY0726	726924-726975	-	-	-	-	-	-	-	-	-	-
ybfP	714419-714634	-	-	-	-	-	-	-	-	-	-	-	-
ybgA	738074-738223	STY1731	1651407-1651580	YPO2694	3021667-3022007	-	-	VCA0055	62296-62336	SO3386	3525597-3525797	PA4658	5225870-5226024
ybgC	773823-773974	ybgC	787583-787813	YPO1120	1267129-1267262	HI0386	406676-406999	VC1840	1981159-1981269	SO2752	2873079-2873250	PA0968	1053345-1053399
ybgD	752019-752410	stdA	3048648-3049368	YPO4044	4561868-4562751	-	-	-	-	-	-	-	-
ybgE	773402-773531	STY0789	787165-787303	YPO1119	1266705-1266798	-	-	VC1841	-	-	-	-	-
ybgH	741780-742049	STY0750	753261-753588	-	-	-	-	-	-	-	-	-	-
ybgI	741780-742049	STY0751	753261-753588	YPO2697	3025109-3025233	HI0105	112165-112380	VC2093	2255279-2255330	SO2621	2758884-2758937	PA4445	4979717-4979832
ybgJ	742791-742815	STY0752	-	-	-	HI1731	1804654-1804888	VCA0777	-	-	-	PA4510	-
ybgQ	751402-751454	-	-	-	-	-	-	-	-	-	-	-	-
ybgR	784047-784162	ybgR	796992-797104	YPO1129	1276655-1277102	-	-	-	-	-	-	PA0397	439838-439990
ybhA	797655-797808	ybhA	813614-813776	YPO1148	1294227-1294516	-	-	VCA0243	-	-	-	-	-
ybhB	807133-807193	ybhB	823333-823392	-	-	-	-	-	-	-	-	-	-
ybhC	806505-806658	ybhC	816200-816436	-	-	-	-	-	-	-	-	-	-
ybhD	799862-799981	-	-	-	-	-	-	-	-	-	-	PA1998	2185396-2185526
ybhE	797655-797808	ybhE	813614-813776	YPO1149	1294227-1294516	-	-	-	-	-	-	PA4204	4704056-4704137
ybhH	799862-799981	-	-	-	-	-	-	VC1339	-	SO0342	347458-347546	PA0793	870131-870251
ybhI	801032-801109	STY3340	3181913-3182111	YPO0081	93054-93121	HI0020	-	-	-	-	-	-	-
ybhJ	802541-802701	-	-	-	-	-	-	-	-	-	-	-	-
ybhK	815871-816266	STY0835	834808-835203	YPO1158	1306322-1306852	-	-	VC1023	1092842-1093131	SO2351	2459640-2459973	-	-
ybhL	818968-819106	-	-	YPO1163	1309108-1309252	-	-	-	-	-	-	-	-
ybhM	819809-820015	STY0843	838658-838806	-	-	-	-	-	-	-	-	-	-
ybhP	823721-823852	ybhP	842908-843039	-	-	-	-	-	-	-	-	PA2156	-
ybhQ	823721-823852	STY0849	842908-843039	-	-	-	-	-	-	-	-	-	-
ybiA	832174-832292	-	-	-	-	-	-	-	-	-	-	PA4580	5129117-5129174
ybiB	834441-834470	-	-	ybiB	2831828-2831895	-	-	-	-	-	-	PA2609	-
ybiC	835431-835573	-	-	-	-	-	-	-	-	-	-	PA1252	1359351-1359589
ybiF	849321-849672	ybiF	862980-863333	YPO2507	2817135-2817538	HI0976_1	-	VC1311	1393606-1393728	SO1692	1780320-1780497	PA1360	-
ybiH	829879-830094	ybiH	849156-849384	-	-	-	-	-	-	-	-	-	-
ybiI	837680-837755	ybiI	855076-855279	-	-	-	-	-	-	-	-	PA4870	5468283-5468407
ybiJ	837149-837415	ybiJ	-	YPO2521	2829939-2830225	-	-	-	-	-	-	-	-
ybiK	865588-865790	ybiK	879286-879482	-	-	-	-	VC2603	2773757-2773921	SO2115	2217714-2217884	PA4649	5215636-5215668
ybiM	841424-841473	-	-	-	-	-	-	-	-	-	-	-	-
ybiN	841424-841473	-	-	YPO2519	2829939-2830225	-	-	VC1614	-	SO0134	141150-141415	PA3840	4301946-4302039
ybiO	844839-844966	STY0865	858421-858541	-	-	-	-	-	-	-	-	PA5121	5770649-5770935
ybiP	851821-851893	ybiP	866204-866782	-	-	HI1005	1069765-1069854	-	-	-	-	-	-
ybiS	854968-855185	ybiS	869330-869548	-	-	-	-	-	-	SO3748	3894436-3895206	PA2854	3208261-3208340
ybiT	854968-855185	ybiT	869330-869548	ybiT	1690764-1691445	-	-	VC1520	1634481-1634694	SO1690	1776778-1777148	PA1964	2148527-2148853
ybiU	858285-858438	STY0880	872532-872792	YPO2976	3323393-3323657	-	-	-	-	-	-	-	-
ybiY	862762-862792	ybiY	877018-877297	-	-	-	-	-	-	-	-	-	-
ybjC	889977-890135	ybjC	899751-899919	YPO1328	1494370-1494831	-	-	-	-	-	-	-	-
ybjD	915271-915695	STY0935	927359-927558	YPO1362	1527709-1528060	-	-	VCA0544	481749-481977	-	-	-	-
ybjE	914129-914577	STY0934	927359-927558	YPO1361	1527709-1528060	HI1452	1537761-1538000	VC1151	1223678-1223700	-	-	-	-
ybjF	897698-897740	ybjF	907481-907525	YPO1336	1501123-1501208	HI0958	-	VCA0929	883176-883291	SO0980	1009420-1009613	-	-
ybjG	882612-882895	ybjG	892596-892907	YPO1324	-	-	-	VC1442	1539561-1539788	ccoN	2471497-2471721	-	-
ybjH	884454-884541	-	-	-	-	-	-	-	-	-	-	-	-
ybjM	889043-889311	STY0904	898808-899077	-	-	-	-	-	-	-	-	-	-
ybjN	892090-892179	STY0909	901874-901972	YPO1330	-	-	-	VCA0883	-	-	-	-	-
ybjO	897150-897211	STY0914	906934-907009	YPO1335	1500534-1500660	-	-	-	-	-	-	-	-
ybjP	903691-903815	STY0925	916940-917066	YPO1354	1517899-1517997	-	-	-	-	-	-	-	-
ybjU	908518-908556	ybjU	921769-921809	ltaA	1521609-1521959	-	-	VCA0765	-	ybjU	3486691-3486975	PA0902	985545-985691
ybjW	913044-913183	STY0933	926316-926461	hcp	1526611-1526814	-	-	-	-	hcp	1417973-1418191	-	-
ybjX	918344-918430	ybjX	930165-930309	YPO1363	1530813-1531045	HI0461	482500-482691	VC1317	1401242-1401341	-	-	-	-
ycaC	944781-945093	slsA	3889051-3889834	-	-	-	-	-	-	SO0762	776608-776915	PA1202	1302396-1302695
ycaD	944781-945093	ycaD	959909-960123	YPO1380	1553975-1554239	-	-	VCA0753	697270-697460	SO0450	478464-478774	PA3355	3766433-3766618
ycaI	963333-963464	ycaI	978413-978644	YPO1394	1574226-1574774	HI0061	65563-65820	VC1879	-	SO2803	2927715-2927758	PA2984	3343047-3343176
ycaK	948792-948890	-	-	-	-	HI1544	1615704-1615826	-	-	-	-	-	-
ycaL	959316-959462	STY0979	974426-974570	-	-	-	-	-	-	-	-	PA0277	312210-312383
ycaN	948792-948890	STY0159	164387-164471	-	-	-	-	-	-	-	-	PA1738	1883510-1883660
ycaO	955865-955984	STY0975	970981-971107	YPO1385	1563714-1563861	HI1265	1346708-1346846	-	-	SO0795	806367-807004	PA1926	2104094-2104596
ycaP	955865-955984	STY0976	970981-971107	-	-	-	-	-	-	-	-	-	-
ycaQ	968573-968611	-	-	-	-	-	-	-	-	SO4332	4525098-4525332	PA2844	3200237-3200321
ycaR	969842-969895	STY0989	984942-984995	YPO1399	1582203-1582752	-	-	VC1876	-	SO2800	-	PA2980	3338641-3338680
ycbB	980007-980269	ycbB	995184-995530	YPO1407	1593652-1593937	HI1667	1736013-1736088	VC1268	1342786-1343034	SO2109	2207989-2208141	-	-
ycbC	972625-972759	ycbC	987782-987916	-	-	HI1701	1770736-1770860	VC1718	1856486-1856574	SO1657	1744483-1744581	PA3985	4466250-4466324
ycbG	1017523-1017707	STY1090	1069294-1069478	YPO1433	1625731-1625919	HI1323	1402582-1402677	VC1481	-	SO3449	3593240-3593642	-	-
ycbK	982115-982297	STY0998	997376-997637	YPO1408	1595792-1596017	HI1666	-	VC1269	1344607-1344754	SO2110	2209648-2209772	-	-
ycbL	982844-982872	ycbL	998184-998213	YPO1409	1596564-1596626	HI1663	-	VC1270	1345301-1345366	SO3054	3167209-3167397	PA0832	906743-906846
ycbP	996736-997081	-	-	ssuE	4040358-4040827	-	-	-	-	-	-	PA3446	3852513-3852668
ycbQ	996736-997081	-	-	YPO2945	3288945-3289147	-	-	-	-	SO4579	4774143-4774670	-	-
ycbR	997628-997712	-	-	-	-	-	-	-	-	-	-	-	-
ycbS	998412-998438	-	-	-	-	-	-	VC2207	2352017-2352143	-	-	-	-
ycbW	1004999-1005138	STY1080	1057009-1057173	YPO1416	1608586-1608770	-	-	VC1490	1596343-1596499	SO2591	2719590-2719792	-	-
ycbY	1006824-1007066	STY1082	1058826-1058923	YPO1418	1610461-1610559	HI0116	131454-131586	VC1488	1595341-1595601	SO1851	1940615-1940871	PA3048	3413940-3414399
yccA	1030642-1030850	STY1112	1084674-1085067	-	-	HI0044	46972-47151	VC1358	1447707-1447953	SO2375	2480028-2480288	PA2604	2947673-2947801
yccF	1023572-1023693	yccF	1075347-1075469	YPO1439	1632698-1632890	-	-	VCA1051	1002229-1002306	SO1977	2082247-2082500	-	-
yccJ	1066315-1066337	STY1154	1115293-1115315	-	-	-	-	-	-	-	-	-	-
yccK	1029949-1029984	STY1111	1083928-1084016	YPO1447	1639420-1639662	HI1371	-	VC1356	-	SO2379	-	PA2608	-
yccM	1052586-1052659	-	-	-	-	-	-	VC0036	35799-36154	SO4404	4595546-4595948	nosR	3794588-3794817
yccZ	1045027-1045074	-	-	-	-	-	-	VC0936	-	SO3193	3334069-3334739	PA2234	2457478-2457509
ycdC	1073235-1073464	STY1157	1116459-1116597	-	-	-	-	VC1746	-	SO1703	1793244-1793411	PA0167	191602-191696
ycdF	1066932-1067140	-	-	-	-	-	-	-	-	-	-	-	-
ycdN	1080034-1080569	-	-	YPO1854	2100689-2101023	-	-	-	-	-	-	PA5248	5910298-5910404
ycdO	1081406-1081465	-	-	YPO1855	2101870-2101901	-	-	-	-	-	-	-	-
ycdS	1091513-1092098	-	-	hmsH	2212735-2213405	-	-	-	-	SO4238	4415186-4415681	-	-
ycdT	1091513-1092098	-	-	-	-	-	-	VC1372	1461816-1462188	SO2174	2285978-2286170	PA0290	325585-325699
ycdW	1096876-1097069	STY1172	1135106-1135340	-	-	-	-	VC0267	-	SO0585	611930-612018	PA1296	1406750-1407006
ycdX	1098045-1098101	STY1173	1136277-1136363	YPO2037	2307424-2307711	-	-	VCA0894	846765-846931	SO1652	1740513-1740635	-	-
ycdY	1098837-1098862	STY1174	1137099-1137124	YPO2038	2308447-2308485	HI1543	-	-	-	-	-	-	-
ycdZ	1099415-1099470	STY1175	1137677-1137731	-	-	-	-	VCA0543	479176-479339	SO3047	3159439-3159801	-	-
yceA	1115806-1116029	STY1193	1153813-1154031	YPO2451	2751973-2752018	-	-	VC1259	1332889-1333103	SO2290	2403325-2403595	PA0858	936292-936458
yceB	1122497-1122632	yceB	1160568-1160627	YPO2039	2310064-2310460	-	-	-	-	SO0273	-	-	-
yceC	1144043-1144162	rluC	1182927-1183118	rluC	1816415-1816988	HI0412	433765-434136	VC2028	-	-	-	rluC	3332304-3332879
yceD	1145858-1146016	STY1229	1184746-1184942	YPO1594	1819381-1819521	HI0159	175581-175736	VC2026	2179056-2179202	SO2781	2902688-2902944	PA2971	3328935-3329043
yceE	1114714-1114887	yceE	1152738-1152894	-	-	-	-	-	-	-	-	-	-
yceF	1145858-1146016	STY1228	1184746-1184942	YPO1593	1819381-1819521	-	-	VC2027	2179056-2179202	SO2782	2902688-2902944	PA2972	3328935-3329043
yceK	1112627-1112801	STY1189	1150763-1150838	-	-	HI0650	-	-	-	-	-	-	-
yceL	1124580-1124784	STY1204	1162545-1162780	YPO2040	2311664-2311956	-	-	-	-	-	-	-	-
yceO	1118671-1118693	STY1197	1156657-1156699	-	-	-	-	-	-	-	-	-	-
yceP	1120179-1120467	STY1199	1158186-1158474	-	-	-	-	-	-	-	-	-	-
ycfC	1191855-1191892	STY1273	1230994-1231076	YPO1637	1863668-1863727	HI0638	679556-679683	VC1127	1195413-1195437	SO2634	-	PA2627	-
ycfD	1187473-1187541	STY1269	1226631-1226713	YPO1632	1858374-1858459	HI0396	-	-	-	SO2636	2771854-2771982	PA2630	2974066-2974127
ycfF	1160775-1161107	STY1245	1199727-1200067	YPO1611	1835006-1835181	HI0961	1018772-1018848	VC1897	2044262-2044493	SO2723	2840226-2840370	PA0656	709621-709698
ycfJ	1166610-1166821	STY1252	1205421-1205599	ycfJ	1845891-1845994	-	-	-	-	-	-	PA3819	4275970-4276155
ycfQ	1168134-1168295	STY1253	1206849-1207089	-	-	-	-	VCA0999	953507-953655	SO3494	3644549-3644703	PA2931	3287214-3287338
ycfR	1168134-1168295	STY1254	1206849-1207089	-	-	-	-	-	-	-	-	-	-
ycfS	1169598-1169743	STY1255	1208236-1208385	-	-	-	-	VCA0058	-	-	-	-	-
ycfT	1174389-1174649	-	-	-	-	-	-	-	-	-	-	-	-
ycfU	1174389-1174649	STY1257	1211830-1212055	lolC	1850220-1850488	HI1555	-	VC1884	2029702-2029864	lolE	2372049-2372142	-	-
ycfX	1177785-1177815	STY1260	1215302-1215332	YPO1629	-	HI0182	195412-195887	VC1532	1645581-1645745	-	-	-	-
ycgB	1236465-1236793	STY1933	1825590-1825911	YPO2145	2414852-2415315	-	-	VC1874	-	SO2884	-	PA0586	-
ycgJ	1225304-1225822	-	-	-	-	-	-	-	-	-	-	-	-
ycgK	1226696-1226903	-	-	-	-	-	-	-	-	-	-	-	-
ycgL	1226696-1226903	STY1943	1833602-1833687	YPO2080	2360184-2360214	HI1446	-	VC1957	2110947-2110976	SO2575	2704582-2704704	PA1295	-
ycgN	1227959-1228022	STY1941	1832483-1832562	YPO2083	2362438-2362542	HI1355	1434080-1434147	VC1058	1126147-1126280	SO2573	2703909-2704305	PA1299	1409272-1409350
ycgR	1243751-1243950	STY1926	1818703-1818870	YPO3220	3584227-3584556	-	-	-	-	-	-	PA3353	3763649-3763679
ycgW	1211227-1211928	-	-	-	-	-	-	-	-	-	-	-	-
ycgX	1212331-1212553	STY1988	1874332-1875014	-	-	-	-	-	-	-	-	-	-
ycgY	1244203-1244382	-	-	-	-	-	-	-	-	-	-	-	-
ycgZ	1214699-1215011	-	-	-	-	-	-	-	-	-	-	-	-
ychE	1297345-1297820	STY1303	1262572-1263047	YPO2181	2455281-2456086	-	-	VC2035	2190628-2190928	SO2137	2244828-2245142	-	-
ychF	1257036-1257154	STY1910	1803301-1803419	ychF	2283233-2283398	HI0393	416243-416293	VC2185	-	SO1185	1228084-1228240	PA4673	5240703-5240745
ychH	1257737-1258013	STY1908	1802444-1802694	YPO2012	2283987-2284347	-	-	-	-	-	-	-	-
ychJ	1288356-1288428	-	-	YPO2172	2443720-2445052	HI0277	-	VC1852	1991383-1991446	SO2497	2622434-2622466	PA1039	-
ychK	1288356-1288428	STY1296	1254643-1254750	-	-	-	-	VC0603	631092-631330	SO2836	2955094-2955717	PA1640	1786774-1786887
ychM	1260000-1260153	STY1907	1800308-1800434	-	-	-	-	VCA0077	88320-88623	SO3553	3710211-3710410	PA2563	2897253-2897608
ychN	1272823-1273147	STY1283	1237919-1237989	YPO3130	-	-	-	-	-	SO0325	330974-331224	-	-
ychP	1272823-1273147	STY1284	1237919-1237989	-	-	-	-	-	-	-	-	-	-
yciA	1310271-1310377	yciA	1274910-1275072	YPO2195	2472015-2472096	HI0827	-	VC1701	1833449-1833588	SO2772	2895668-2895786	PA5371	6046626-6046912
yciB	1310915-1310946	ispZ	1275610-1275668	ispZ	2472637-2472866	HI0826	-	VC1700	1832675-1832905	ispZ	3147545-3147702	PA3201	3592928-3593142
yciC	1311688-1312043	yciC	1276410-1276437	YPO2199	2475493-2475653	-	-	-	-	SO4560	4758378-4758484	-	-
yciD	1311688-1312043	STY1319	1276840-1277176	ompW	2475867-2475977	-	-	VCA0867	820263-820451	SO1673	1759245-1759717	oprG	4544456-4544605
yciE	1313249-1313296	STY1321	1279302-1279377	-	-	-	-	-	-	mgtE_1	1190090-1190114	PA2184	2405740-2405992
yciF	1313795-1313882	STY1322	1279879-1279970	-	-	-	-	-	-	-	-	-	-
yciG	1314117-1314442	STY1548	1500315-1500661	-	-	-	-	-	-	-	-	PA2146	2361208-2361705
yciI	1308986-1309112	STY1313	1273498-1273720	YPO2192	2469115-2469414	HI0828	-	VC1702	1834027-1834103	SO3036	-	PA3202	-
yciK	1327137-1327355	STY1333	1291340-1291576	YPO2215	2489018-2489188	-	-	VC1059	1127556-1127704	SO2935	3071548-3071807	PA3173	3563478-3563544
yciL	1324663-1324875	STY1331	1288926-1289028	YPO2213	2486143-2486569	HI1199	1264913-1264962	VC1179	1250727-1250861	-	-	PA3179	3570266-3570412
yciN	1328693-1329071	STY1335	1292917-1293318	YPO2217	-	-	-	VC1731	1869850-1870185	-	-	-	-
yciR	1344767-1345004	STY1349	1309169-1309432	YPO0998	-	-	-	VC0658	703667-703869	SO0341	346008-346266	PA4601	5156121-5156366
yciS	1338116-1338266	STY1342	1302557-1302708	YPO2224	2501258-2501428	HI1222	1292287-1292363	VC1913	2063109-2063249	SO2400	2504608-2504732	-	-
yciV	1321107-1321243	trpH	1287159-1287418	trpH	2484493-2484608	HI1400	-	VC1177	1249170-1249233	SO3017	3129487-3129857	PA3200	3592928-3593142
yciW	1348210-1348277	STY1351	1312587-1312788	YPO2360	2652765-2653156	-	-	-	-	-	-	-	-
ycjC	1359906-1359934	-	-	-	-	HI0659	-	VCA0279	297614-298000	SO1265	1313196-1313429	PA5301	5970535-5970687
ycjG	1386836-1386911	STY1382	1334921-1335035	YPO2341	2636327-2636488	-	-	-	-	-	-	catB	2827079-2827239
ycjI	1388683-1388959	STY1383	1336705-1336893	YPO2340	2634163-2634539	-	-	-	-	-	-	-	-
ycjJ	1357266-1357516	-	-	-	-	-	-	-	-	-	-	PA2041	2232063-2232221
ycjL	1359011-1359131	-	-	-	-	-	-	-	-	SO1267	1313976-1314363	PA0297	334456-334733
ycjM	1368025-1368212	-	-	-	-	-	-	-	-	-	-	-	-
ycjO	1371223-1371245	-	-	YPO1894	2131741-2131809	-	-	-	-	-	-	-	-
ycjQ	1372954-1372986	-	-	-	-	-	-	-	-	-	-	-	-
ycjW	1381986-1382140	-	-	-	-	-	-	-	-	-	-	-	-
ycjX	1381986-1382140	STY1376	1329314-1329464	YPO2348	2643194-2643503	HI1637	1702894-1702962	VC1306	1387246-1387472	SO1810	1899139-1899255	-	-
[truncated: 798 more rows]
